# Supplementary material for: A chromosome-level genome assembly of Cairina moschata and comparative genomic analyses
Source: BMC Genomics. 2021 Jul 30;22:581. doi: 10.1186/s12864-021-07897-4 (PMC8325232; doi:10.1186/s12864-021-07897-4)
Supplement: Supplementary file 7 — Additional file 7: Table S5. OrthoFinder gene counts per orthogroup. [file 12864_2021_7897_MOESM7_ESM.xlsx]

## Sheet: Sheet1
Table S5: OrthoFinder gene counts per orthogroup
	Gallus gallus	Anas platyrhynchos	Anser cygnoides	Homo sapiens	Mus musculus	Taeniopygia guttata	Meleagris gallopavo	Cairna moschata
OG0000000:	165	113	39	2	0	53	53	13
OG0000001:	28	3	5	28	27	1	27	4
OG0000002:	16	4	4	1	2	1	6	74
OG0000003:	0	0	0	0	104	0	0	0
OG0000004:	0	0	0	0	101	0	0	0
OG0000005:	42	4	10	0	0	13	24	1
OG0000006:	0	0	0	0	92	0	0	0
OG0000007:	12	12	8	10	10	15	14	10
OG0000008:	7	9	10	19	18	8	8	7
OG0000009:	9	11	10	19	20	12	5	0
OG0000010:	10	9	7	20	18	10	11	1
OG0000011:	0	0	0	0	85	0	0	0
OG0000012:	10	10	10	9	10	11	11	8
OG0000013:	77	0	1	0	0	0	0	1
OG0000014:	0	75	0	0	0	0	0	0
OG0000015:	0	0	0	0	74	0	0	0
OG0000016:	10	5	8	18	20	7	3	2
OG0000017:	9	9	9	7	8	9	10	9
OG0000018:	11	7	8	9	8	8	8	8
OG0000019:	0	0	0	0	0	61	0	0
OG0000020:	10	12	14	6	13	0	5	0
OG0000021:	8	6	8	8	7	7	8	5
OG0000022:	24	9	3	4	7	2	4	4
OG0000023:	0	0	0	0	56	0	0	0
OG0000024:	0	0	0	0	0	56	0	0
OG0000025:	55	0	0	0	0	0	0	0
OG0000026:	1	24	1	0	2	1	4	22
OG0000027:	7	6	5	8	8	6	8	5
OG0000028:	2	20	5	0	0	0	22	4
OG0000029:	51	1	0	0	0	0	1	0
OG0000030:	1	1	2	22	21	2	2	1
OG0000031:	0	0	0	44	8	0	0	0
OG0000032:	7	2	3	13	13	5	6	0
OG0000033:	0	0	0	8	41	0	0	0
OG0000034:	0	0	0	0	49	0	0	0
OG0000035:	0	0	0	0	49	0	0	0
OG0000036:	0	0	0	0	49	0	0	0
OG0000037:	8	8	7	4	4	2	8	7
OG0000038:	1	1	0	0	0	45	0	1
OG0000039:	35	1	0	0	0	0	11	0
OG0000040:	6	5	6	6	6	6	6	5
OG0000041:	22	0	3	3	2	0	15	1
OG0000042:	1	8	2	3	19	11	1	1
OG0000043:	0	0	0	46	0	0	0	0
OG0000044:	0	0	0	0	0	46	0	0
OG0000045:	4	4	5	8	8	5	6	5
OG0000046:	3	5	3	9	21	1	3	0
OG0000047:	0	0	0	0	1	44	0	0
OG0000048:	25	2	1	1	1	2	11	1
OG0000049:	5	6	6	6	5	6	5	4
OG0000050:	6	5	6	5	6	6	6	3
OG0000051:	9	1	1	0	1	0	29	2
OG0000052:	1	29	6	0	0	2	0	5
OG0000053:	7	7	6	1	1	7	6	7
OG0000054:	1	3	3	10	23	1	1	0
OG0000055:	0	0	0	0	0	42	0	0
OG0000056:	5	0	2	13	4	10	6	1
OG0000057:	10	3	2	4	12	3	4	1
OG0000058:	5	3	3	4	15	1	4	3
OG0000059:	23	2	4	1	1	1	4	2
OG0000060:	5	5	6	2	7	5	6	2
OG0000061:	1	19	1	0	2	4	1	10
OG0000062:	0	0	1	14	23	0	0	0
OG0000063:	0	0	0	16	22	0	0	0
OG0000064:	6	3	4	5	6	4	5	4
OG0000065:	1	0	0	29	5	0	1	1
OG0000066:	7	11	2	0	0	0	2	15
OG0000067:	6	6	4	4	4	5	7	0
OG0000068:	5	5	5	4	4	5	4	4
OG0000069:	1	0	1	27	5	1	1	0
OG0000070:	36	0	0	0	0	0	0	0
OG0000071:	1	0	0	0	35	0	0	0
OG0000072:	0	30	2	0	0	0	0	4
OG0000073:	0	0	0	0	36	0	0	0
OG0000074:	0	0	0	0	36	0	0	0
OG0000075:	0	0	0	0	36	0	0	0
OG0000076:	4	1	3	10	15	1	1	0
OG0000077:	5	5	2	7	6	5	5	0
OG0000078:	3	4	4	5	9	4	4	2
OG0000079:	6	5	5	2	5	3	5	4
OG0000080:	5	5	5	5	4	5	5	1
OG0000081:	0	0	0	15	20	0	0	0
OG0000082:	4	4	4	4	4	4	6	4
OG0000083:	4	4	4	4	4	4	6	4
OG0000084:	13	7	1	0	0	1	9	3
OG0000085:	1	18	3	5	2	0	1	4
OG0000086:	0	0	0	28	6	0	0	0
OG0000087:	0	0	0	0	34	0	0	0
OG0000088:	4	4	4	4	5	4	4	4
OG0000089:	5	6	5	1	1	5	5	5
OG0000090:	4	3	4	3	3	4	7	5
OG0000091:	4	4	4	4	4	4	5	4
OG0000092:	3	3	3	6	6	3	4	5
OG0000093:	8	2	4	8	1	1	8	1
OG0000094:	0	19	3	0	0	10	0	1
OG0000095:	0	31	0	0	0	0	0	2
OG0000096:	0	0	0	0	33	0	0	0
OG0000097:	4	4	3	5	3	3	4	6
OG0000098:	6	4	4	2	4	4	5	3
OG0000099:	4	0	3	7	10	0	7	1
OG0000100:	4	6	3	4	4	3	4	4
OG0000101:	4	4	4	4	4	4	4	4
OG0000102:	4	4	4	4	4	4	4	4
OG0000103:	2	1	5	9	9	2	3	1
OG0000104:	0	0	0	32	0	0	0	0
OG0000105:	4	3	4	4	4	4	4	4
OG0000106:	3	2	4	6	6	4	3	3
OG0000107:	5	0	3	7	5	3	3	5
OG0000108:	4	3	4	4	4	4	5	3
OG0000109:	4	5	5	3	3	4	3	4
OG0000110:	4	3	4	4	4	4	4	4
OG0000111:	20	3	2	0	0	5	1	0
OG0000112:	4	4	4	3	4	4	4	4
OG0000113:	4	3	4	4	4	4	4	4
OG0000114:	4	3	4	4	4	4	5	3
OG0000115:	4	3	4	4	4	4	4	4
OG0000116:	0	0	0	31	0	0	0	0
OG0000117:	0	2	0	0	0	0	0	29
OG0000118:	4	4	3	5	4	4	4	2
OG0000119:	4	5	4	3	3	4	3	4
OG0000120:	9	3	2	0	0	5	10	1
OG0000121:	3	5	2	5	6	3	4	2
OG0000122:	3	3	3	4	4	3	5	5
OG0000123:	0	0	0	14	16	0	0	0
OG0000124:	0	0	0	0	1	0	29	0
OG0000125:	10	1	2	0	0	5	11	0
OG0000126:	4	2	3	4	4	4	3	5
OG0000127:	3	5	4	4	5	2	4	2
OG0000128:	4	2	3	4	4	4	4	4
OG0000129:	4	3	3	4	3	4	5	3
OG0000130:	4	4	4	3	3	4	4	3
OG0000131:	4	3	3	4	4	4	3	4
OG0000132:	4	3	3	4	4	3	4	4
OG0000133:	3	15	1	0	1	0	7	2
OG0000134:	2	2	1	0	0	10	14	0
OG0000135:	0	0	0	0	29	0	0	0
OG0000136:	0	0	0	0	29	0	0	0
OG0000137:	3	4	3	4	4	4	4	2
OG0000138:	4	3	3	4	4	4	4	2
OG0000139:	3	4	4	3	3	4	4	3
OG0000140:	4	4	4	3	2	3	4	4
OG0000141:	4	3	3	3	3	3	6	3
OG0000142:	3	5	0	1	1	2	14	2
OG0000143:	3	3	3	4	3	4	4	4
OG0000144:	3	3	3	2	2	3	9	3
OG0000145:	0	0	0	28	0	0	0	0
OG0000146:	0	0	0	1	27	0	0	0
OG0000147:	0	0	0	0	0	28	0	0
OG0000148:	4	3	2	3	5	3	3	4
OG0000149:	3	4	3	3	3	3	4	4
OG0000150:	12	4	2	0	0	4	5	0
OG0000151:	6	8	1	1	1	2	7	1
OG0000152:	3	3	3	3	6	2	3	4
OG0000153:	3	3	4	3	2	2	3	7
OG0000154:	3	3	3	4	4	4	3	3
OG0000155:	4	3	3	4	4	4	2	3
OG0000156:	3	3	3	4	4	4	3	3
OG0000157:	1	1	1	11	10	1	1	1
OG0000158:	1	20	1	1	1	1	1	1
OG0000159:	4	2	3	4	4	2	3	5
OG0000160:	3	3	4	5	3	3	4	2
OG0000161:	3	3	3	3	3	3	5	4
OG0000162:	4	2	2	3	3	3	8	2
OG0000163:	3	4	4	4	3	3	3	3
OG0000164:	3	3	3	3	3	3	6	3
OG0000165:	4	2	4	3	3	4	4	3
OG0000166:	3	0	1	0	0	0	22	1
OG0000167:	0	0	0	18	8	1	0	0
OG0000168:	0	0	0	26	1	0	0	0
OG0000169:	0	0	0	0	0	27	0	0
OG0000170:	2	4	1	5	7	3	3	1
OG0000171:	2	2	2	5	9	1	3	2
OG0000172:	3	4	3	3	3	3	3	4
OG0000173:	3	3	4	4	3	3	3	3
OG0000174:	2	4	3	4	4	3	3	3
OG0000175:	3	2	3	5	3	3	4	3
OG0000176:	3	2	3	4	4	4	3	3
OG0000177:	3	3	3	3	3	4	4	3
OG0000178:	9	0	0	0	0	4	13	0
OG0000179:	3	3	3	3	4	3	4	3
OG0000180:	3	3	3	4	4	3	3	3
OG0000181:	4	3	3	3	3	2	4	4
OG0000182:	2	2	2	1	1	15	2	1
OG0000183:	3	3	4	3	5	2	3	3
OG0000184:	3	3	3	4	4	3	3	3
OG0000185:	16	4	1	0	0	4	1	0
OG0000186:	3	3	4	3	3	3	5	2
OG0000187:	3	4	3	3	3	3	4	3
OG0000188:	3	2	3	3	3	3	4	5
OG0000189:	2	3	3	3	6	3	2	4
OG0000190:	2	3	3	3	3	2	7	3
OG0000191:	3	3	3	4	4	3	3	3
OG0000192:	3	3	3	3	3	6	2	3
OG0000193:	3	3	3	4	4	3	3	3
OG0000194:	3	3	3	3	3	3	4	4
OG0000195:	1	11	9	0	0	1	3	1
OG0000196:	3	3	3	3	3	3	4	4
OG0000197:	2	3	3	2	8	2	2	4
OG0000198:	2	2	2	3	9	2	3	3
OG0000199:	0	0	0	0	26	0	0	0
OG0000200:	3	3	3	3	3	3	4	3
OG0000201:	23	0	0	0	0	0	2	0
OG0000202:	3	3	3	3	3	2	5	3
OG0000203:	8	3	2	0	0	4	6	2
OG0000204:	3	3	4	3	4	4	3	1
OG0000205:	4	2	3	4	3	3	3	3
OG0000206:	3	3	3	3	3	3	4	3
OG0000207:	15	2	2	0	0	0	5	1
OG0000208:	3	3	3	3	3	3	3	4
OG0000209:	25	0	0	0	0	0	0	0
OG0000210:	3	3	3	3	3	3	4	3
OG0000211:	3	2	3	4	4	3	3	3
OG0000212:	3	3	3	4	3	3	3	3
OG0000213:	11	6	0	1	1	0	5	1
OG0000214:	0	0	0	5	20	0	0	0
OG0000215:	0	0	0	25	0	0	0	0
OG0000216:	0	0	0	25	0	0	0	0
OG0000217:	0	0	0	0	25	0	0	0
OG0000218:	0	0	0	0	25	0	0	0
OG0000219:	3	3	3	3	4	2	3	3
OG0000220:	3	3	3	3	3	3	3	3
OG0000221:	2	6	4	5	1	2	2	2
OG0000222:	3	3	4	3	3	3	5	0
OG0000223:	2	1	1	6	11	1	2	0
OG0000224:	3	3	3	3	3	3	3	3
OG0000225:	3	3	3	3	3	3	3	3
OG0000226:	1	1	1	3	15	1	1	1
OG0000227:	3	3	3	3	3	3	3	3
OG0000228:	3	3	2	3	3	3	4	3
OG0000229:	3	3	2	3	3	3	4	3
OG0000230:	4	2	3	4	4	4	3	0
OG0000231:	3	2	3	4	3	4	2	3
OG0000232:	3	4	2	3	3	3	4	2
OG0000233:	3	3	3	3	3	2	4	3
OG0000234:	3	3	2	4	4	3	2	3
OG0000235:	3	2	3	3	3	3	4	3
OG0000236:	3	3	3	3	3	3	3	3
OG0000237:	4	2	2	4	4	3	2	3
OG0000238:	3	3	3	3	3	3	3	3
OG0000239:	3	2	2	3	3	3	5	3
OG0000240:	3	3	3	3	3	3	3	3
OG0000241:	16	1	1	1	1	2	1	1
OG0000242:	3	2	2	4	5	3	3	2
OG0000243:	3	3	3	3	3	3	2	4
OG0000244:	3	3	3	3	3	3	3	3
OG0000245:	3	3	3	3	3	3	3	3
OG0000246:	3	3	3	3	2	3	4	3
OG0000247:	4	2	2	2	8	2	3	1
OG0000248:	3	3	3	3	3	3	3	3
OG0000249:	3	3	3	2	2	3	3	5
OG0000250:	3	3	3	3	5	1	3	3
OG0000251:	3	3	4	2	3	2	5	2
OG0000252:	1	0	0	0	0	23	0	0
OG0000253:	14	6	0	0	0	0	3	1
OG0000254:	0	1	1	11	11	0	0	0
OG0000255:	0	4	1	6	9	4	0	0
OG0000256:	0	0	0	0	24	0	0	0
OG0000257:	0	0	0	0	0	24	0	0
OG0000258:	3	5	1	4	4	3	2	1
OG0000259:	2	2	2	6	5	2	2	2
OG0000260:	3	2	3	2	3	3	4	3
OG0000261:	3	3	3	3	3	2	3	3
OG0000262:	3	3	3	2	3	3	3	3
OG0000263:	21	0	0	0	0	1	1	0
OG0000264:	3	3	3	3	3	3	3	2
OG0000265:	3	1	3	3	4	3	3	3
OG0000266:	3	3	2	3	3	3	4	2
OG0000267:	4	4	4	0	1	4	4	2
OG0000268:	3	3	3	2	2	3	4	3
OG0000269:	2	0	17	0	0	0	0	4
OG0000270:	3	3	3	3	3	2	3	3
OG0000271:	3	3	3	3	2	3	3	3
OG0000272:	3	3	3	2	2	3	4	3
OG0000273:	3	3	3	3	3	3	4	1
OG0000274:	3	3	2	3	3	4	3	2
OG0000275:	3	3	3	3	3	2	3	3
OG0000276:	2	2	4	3	3	2	4	3
OG0000277:	3	3	3	3	3	3	3	2
OG0000278:	3	3	3	3	3	3	3	2
OG0000279:	3	3	3	3	3	3	3	2
OG0000280:	7	11	1	0	0	1	2	1
OG0000281:	4	2	2	3	3	3	4	2
OG0000282:	3	4	3	2	2	3	3	3
OG0000283:	3	2	3	3	3	3	3	3
OG0000284:	3	3	3	3	2	3	3	3
OG0000285:	3	3	3	2	2	4	3	3
OG0000286:	4	2	3	3	3	3	3	2
OG0000287:	3	2	3	2	4	3	3	3
OG0000288:	8	0	1	0	0	0	12	2
OG0000289:	2	15	1	1	0	0	3	1
OG0000290:	20	0	0	0	0	0	2	1
OG0000291:	1	15	0	1	1	1	3	1
OG0000292:	0	0	0	1	0	22	0	0
OG0000293:	0	22	0	0	0	0	0	1
OG0000294:	0	0	0	0	23	0	0	0
OG0000295:	3	3	3	2	2	3	3	3
OG0000296:	3	3	3	3	3	3	2	2
OG0000297:	3	2	3	3	3	3	3	2
OG0000298:	3	3	3	2	4	3	3	1
OG0000299:	3	2	2	4	4	3	2	2
OG0000300:	2	2	1	4	4	1	5	3
OG0000301:	3	3	3	2	3	2	3	3
OG0000302:	3	2	2	3	3	3	2	4
OG0000303:	2	4	3	3	3	3	2	2
OG0000304:	2	2	3	3	3	3	3	3
OG0000305:	3	3	3	3	3	2	3	2
OG0000306:	3	2	3	3	3	3	3	2
OG0000307:	3	2	3	3	2	3	3	3
OG0000308:	2	3	2	3	3	2	3	4
OG0000309:	1	1	1	1	1	13	3	1
OG0000310:	3	3	2	3	3	3	2	3
OG0000311:	4	2	2	0	0	2	10	2
OG0000312:	2	2	3	3	3	3	2	4
OG0000313:	2	3	3	2	2	4	3	3
OG0000314:	2	4	2	6	6	0	2	0
OG0000315:	3	2	3	3	3	2	3	3
OG0000316:	2	2	3	2	2	2	7	2
OG0000317:	3	3	1	3	3	3	3	3
OG0000318:	1	15	1	1	1	1	1	1
OG0000319:	2	2	3	3	3	3	3	3
OG0000320:	2	3	3	3	3	3	2	3
OG0000321:	2	3	2	2	2	2	6	3
OG0000322:	6	7	1	2	2	0	3	1
OG0000323:	3	2	3	2	3	3	3	3
OG0000324:	0	5	1	1	15	0	0	0
OG0000325:	0	0	0	18	4	0	0	0
OG0000326:	0	0	0	1	21	0	0	0
OG0000327:	0	0	0	0	22	0	0	0
OG0000328:	0	0	0	0	21	0	0	1
OG0000329:	3	1	2	3	3	3	3	3
OG0000330:	2	2	3	3	5	2	2	2
OG0000331:	3	3	3	2	3	3	2	2
OG0000332:	2	1	1	9	2	2	2	2
OG0000333:	3	2	4	3	3	3	2	1
OG0000334:	2	2	2	2	2	3	6	2
OG0000335:	3	3	3	3	3	3	2	1
OG0000336:	2	2	3	3	3	3	2	3
OG0000337:	3	3	3	2	2	2	3	3
OG0000338:	2	3	2	2	2	2	5	3
OG0000339:	3	1	1	4	4	2	3	3
OG0000340:	3	3	3	2	2	3	3	2
OG0000341:	3	1	1	1	7	1	6	1
OG0000342:	3	2	2	4	4	2	3	1
OG0000343:	2	3	3	3	3	3	2	2
OG0000344:	3	3	3	2	2	3	4	1
OG0000345:	3	1	2	3	3	3	3	3
OG0000346:	3	1	3	3	3	3	2	3
OG0000347:	2	2	2	2	2	2	6	3
OG0000348:	2	3	2	3	7	0	2	2
OG0000349:	3	2	1	4	4	2	3	2
OG0000350:	2	3	3	3	3	1	3	3
OG0000351:	3	3	3	3	3	4	1	1
OG0000352:	3	3	3	2	2	3	3	2
OG0000353:	2	2	2	4	4	2	2	3
OG0000354:	3	2	2	2	2	3	5	2
OG0000355:	19	0	0	0	0	0	2	0
OG0000356:	2	2	2	2	2	2	6	3
OG0000357:	3	2	2	4	4	2	2	2
OG0000358:	2	2	2	3	3	2	3	4
OG0000359:	3	2	2	3	3	3	4	1
OG0000360:	3	2	3	3	3	3	1	3
OG0000361:	2	2	3	3	3	2	4	2
OG0000362:	3	3	1	3	3	3	3	2
OG0000363:	2	0	2	4	6	2	2	3
OG0000364:	2	3	3	2	2	3	3	3
OG0000365:	0	17	0	0	0	0	0	4
OG0000366:	0	20	0	0	0	0	0	1
OG0000367:	0	0	0	0	21	0	0	0
OG0000368:	0	0	0	0	21	0	0	0
OG0000369:	1	4	3	2	2	2	3	3
OG0000370:	3	2	2	3	3	2	3	2
OG0000371:	20	0	0	0	0	0	0	0
OG0000372:	3	2	1	3	3	3	3	2
OG0000373:	3	2	1	3	3	2	2	4
OG0000374:	2	2	2	2	2	2	6	2
OG0000375:	2	2	1	5	4	2	2	2
OG0000376:	3	3	1	2	3	3	3	2
OG0000377:	1	0	1	1	15	1	1	0
OG0000378:	3	3	2	2	2	3	3	2
OG0000379:	3	3	2	2	2	3	2	3
OG0000380:	1	0	1	6	9	1	1	1
OG0000381:	4	2	2	3	3	2	2	2
OG0000382:	3	3	4	1	1	2	3	3
OG0000383:	3	3	2	3	3	2	2	2
OG0000384:	3	3	3	1	1	3	3	3
OG0000385:	3	3	3	2	2	2	3	2
OG0000386:	3	2	3	2	3	2	3	2
OG0000387:	12	2	1	1	0	0	3	1
OG0000388:	3	2	3	1	2	3	3	3
OG0000389:	19	0	0	0	0	0	1	0
OG0000390:	3	3	3	1	1	3	3	3
OG0000391:	3	4	3	1	1	3	3	2
OG0000392:	2	2	2	3	3	3	3	2
OG0000393:	2	3	3	3	2	3	2	2
OG0000394:	2	2	3	3	3	3	2	2
OG0000395:	3	1	3	2	2	3	3	3
OG0000396:	3	1	2	3	3	3	3	2
OG0000397:	8	3	3	0	0	1	4	1
OG0000398:	3	3	3	1	1	3	3	3
OG0000399:	1	3	2	3	3	3	2	3
OG0000400:	0	0	0	20	0	0	0	0
OG0000401:	0	0	0	1	19	0	0	0
OG0000402:	3	2	3	2	2	2	3	2
OG0000403:	3	1	2	3	3	3	3	1
OG0000404:	2	2	2	2	2	2	4	3
OG0000405:	3	2	2	1	2	3	3	3
OG0000406:	2	2	2	2	2	2	4	3
OG0000407:	1	0	1	2	12	1	1	1
OG0000408:	2	2	2	3	3	2	3	2
OG0000409:	1	3	3	2	2	3	2	3
OG0000410:	2	3	2	2	2	2	3	3
OG0000411:	2	2	2	2	2	2	4	3
OG0000412:	2	5	2	2	3	2	2	1
OG0000413:	2	2	2	4	3	2	2	2
OG0000414:	3	2	2	2	3	3	3	1
OG0000415:	2	2	2	4	3	2	2	2
OG0000416:	3	3	2	2	2	2	3	2
OG0000417:	3	2	1	3	3	3	2	2
OG0000418:	3	3	3	2	2	3	2	1
OG0000419:	2	1	2	2	2	2	5	3
OG0000420:	2	3	2	2	4	2	2	2
OG0000421:	3	2	0	5	5	1	2	1
OG0000422:	2	3	2	2	4	2	2	2
OG0000423:	1	1	1	1	13	1	1	0
OG0000424:	2	2	2	3	3	2	2	3
OG0000425:	1	12	1	1	1	1	1	1
OG0000426:	2	2	2	3	3	2	3	2
OG0000427:	19	0	0	0	0	0	0	0
OG0000428:	2	2	2	4	5	2	2	0
OG0000429:	2	2	2	2	2	2	5	2
OG0000430:	2	2	2	3	3	2	3	2
OG0000431:	2	2	2	3	3	3	2	2
OG0000432:	14	0	1	0	0	1	2	1
OG0000433:	3	2	2	2	2	3	2	3
OG0000434:	2	2	2	2	2	2	5	2
OG0000435:	2	2	2	3	3	2	4	1
OG0000436:	19	0	0	0	0	0	0	0
OG0000437:	2	2	2	3	3	2	2	3
OG0000438:	2	2	3	1	2	1	5	3
OG0000439:	3	2	1	3	2	3	3	2
OG0000440:	2	2	2	3	3	2	2	3
OG0000441:	2	2	3	3	3	2	1	3
OG0000442:	2	11	0	0	0	1	3	2
OG0000443:	2	3	2	2	2	2	3	3
OG0000444:	2	2	3	2	2	2	3	3
OG0000445:	2	2	2	3	2	3	3	2
OG0000446:	0	0	0	0	19	0	0	0
OG0000447:	0	0	0	0	19	0	0	0
OG0000448:	0	0	0	0	19	0	0	0
OG0000449:	0	0	0	0	0	19	0	0
OG0000450:	2	2	2	2	2	2	3	3
OG0000451:	3	1	1	3	7	1	1	1
OG0000452:	2	3	2	1	1	2	4	3
OG0000453:	2	2	2	2	2	2	3	3
OG0000454:	3	2	2	2	2	3	3	1
OG0000455:	8	0	0	2	1	0	7	0
OG0000456:	2	2	2	5	2	1	2	2
OG0000457:	2	2	2	2	2	2	2	4
OG0000458:	2	2	2	2	2	2	3	3
OG0000459:	1	1	1	4	8	1	1	1
OG0000460:	2	2	2	3	3	2	2	2
OG0000461:	1	1	1	5	7	2	1	0
OG0000462:	3	4	3	0	0	3	3	2
OG0000463:	2	2	2	2	2	2	2	4
OG0000464:	3	3	2	2	2	3	2	1
OG0000465:	2	1	0	5	7	2	0	1
OG0000466:	2	2	2	2	2	2	3	3
OG0000467:	1	2	2	3	6	2	1	1
OG0000468:	2	3	2	2	2	2	3	2
OG0000469:	2	2	2	3	3	2	2	2
OG0000470:	2	2	3	2	2	2	3	2
OG0000471:	2	2	2	2	2	2	3	3
OG0000472:	3	3	3	1	1	3	3	1
OG0000473:	2	2	2	3	2	2	3	2
OG0000474:	2	2	2	3	2	3	2	2
OG0000475:	2	2	2	2	2	2	2	4
OG0000476:	2	0	2	4	4	2	2	2
OG0000477:	2	2	2	2	2	2	4	2
OG0000478:	2	2	3	2	2	2	2	3
OG0000479:	2	3	2	2	3	2	2	2
OG0000480:	2	2	2	3	3	3	1	2
OG0000481:	2	2	2	2	2	2	4	2
OG0000482:	2	2	2	2	2	3	3	2
OG0000483:	2	2	2	2	4	2	2	2
OG0000484:	2	2	2	2	2	2	4	2
OG0000485:	2	2	2	2	2	2	2	4
OG0000486:	4	2	2	2	2	2	2	2
OG0000487:	2	2	2	2	2	2	3	3
OG0000488:	2	2	2	2	2	2	3	3
OG0000489:	2	2	1	2	2	2	4	3
OG0000490:	2	2	2	3	3	2	2	2
OG0000491:	2	2	2	3	3	2	2	2
OG0000492:	3	2	2	3	3	2	2	1
OG0000493:	2	2	2	3	3	2	2	2
OG0000494:	1	1	1	1	1	11	1	1
OG0000495:	2	1	2	2	2	2	4	3
OG0000496:	2	2	3	2	2	2	3	2
OG0000497:	1	2	1	4	5	1	3	1
OG0000498:	2	2	2	2	2	2	3	3
OG0000499:	2	4	1	1	1	1	7	1
OG0000500:	2	2	2	2	2	2	2	4
OG0000501:	0	0	0	1	17	0	0	0
OG0000502:	0	0	0	18	0	0	0	0
OG0000503:	0	0	0	18	0	0	0	0
OG0000504:	0	0	0	17	1	0	0	0
OG0000505:	0	1	1	1	1	11	1	2
OG0000506:	0	0	0	1	17	0	0	0
OG0000507:	0	15	2	0	0	0	0	1
OG0000508:	0	0	0	0	18	0	0	0
OG0000509:	0	0	0	0	18	0	0	0
OG0000510:	0	0	0	0	18	0	0	0
OG0000511:	0	0	0	0	18	0	0	0
OG0000512:	0	0	0	0	18	0	0	0
OG0000513:	2	2	2	2	2	2	2	3
OG0000514:	2	2	2	2	3	2	2	2
OG0000515:	2	2	2	2	2	2	3	2
OG0000516:	2	2	2	2	2	2	2	3
OG0000517:	4	5	2	0	0	2	2	2
OG0000518:	2	2	2	2	2	2	3	2
OG0000519:	2	3	2	1	2	3	2	2
OG0000520:	1	3	3	1	2	2	2	3
OG0000521:	2	2	2	2	2	2	3	2
OG0000522:	2	4	1	2	2	2	2	2
OG0000523:	2	3	2	2	2	2	2	2
OG0000524:	3	3	1	1	3	3	1	2
OG0000525:	1	1	2	3	3	2	3	2
OG0000526:	2	2	2	2	3	2	2	2
OG0000527:	2	2	2	3	2	2	2	2
OG0000528:	2	2	2	2	2	2	3	2
OG0000529:	2	1	2	3	2	3	3	1
OG0000530:	2	3	2	2	2	2	2	2
OG0000531:	2	2	2	4	2	1	2	2
OG0000532:	2	2	2	3	2	2	2	2
OG0000533:	2	2	2	2	2	2	2	3
OG0000534:	2	3	2	2	2	2	2	2
OG0000535:	2	1	2	1	1	3	4	3
OG0000536:	2	2	2	2	2	2	3	2
OG0000537:	2	2	2	3	3	2	2	1
OG0000538:	2	2	2	2	3	2	2	2
OG0000539:	2	2	2	2	2	2	3	2
OG0000540:	2	2	2	3	2	2	2	2
OG0000541:	3	1	3	4	0	2	3	1
OG0000542:	2	2	2	3	2	2	2	2
OG0000543:	2	3	2	2	2	2	2	2
OG0000544:	2	2	2	2	2	2	3	2
OG0000545:	2	2	2	3	2	2	2	2
OG0000546:	2	2	2	2	2	2	3	2
OG0000547:	1	2	2	4	5	1	1	1
OG0000548:	2	2	2	2	3	3	2	1
OG0000549:	2	2	2	2	3	2	2	2
OG0000550:	2	2	2	2	2	2	3	2
OG0000551:	2	1	2	3	3	2	2	2
OG0000552:	2	2	2	2	2	2	3	2
OG0000553:	2	2	2	2	2	2	3	2
OG0000554:	2	2	2	2	2	2	2	3
OG0000555:	2	2	2	2	2	2	2	3
OG0000556:	3	2	2	1	1	2	2	4
OG0000557:	1	1	1	2	10	1	1	0
OG0000558:	2	2	2	2	2	2	2	3
OG0000559:	2	2	2	2	2	2	3	2
OG0000560:	2	2	2	2	2	2	3	2
OG0000561:	2	2	2	2	2	2	2	3
OG0000562:	2	2	3	2	2	2	2	2
OG0000563:	2	2	2	2	2	2	3	2
OG0000564:	2	2	2	2	2	2	3	2
OG0000565:	2	2	2	2	2	2	3	2
OG0000566:	2	3	2	2	2	2	2	2
OG0000567:	3	2	2	1	2	3	3	1
OG0000568:	17	0	0	0	0	0	0	0
OG0000569:	2	2	2	2	2	2	3	2
OG0000570:	2	2	2	2	2	2	3	2
OG0000571:	2	2	2	2	2	2	2	3
OG0000572:	2	2	2	2	2	2	3	2
OG0000573:	2	2	2	2	2	2	3	2
OG0000574:	2	2	2	2	3	2	2	2
OG0000575:	2	2	2	2	2	2	3	2
OG0000576:	2	2	2	2	2	2	3	2
OG0000577:	2	2	2	2	2	2	3	2
OG0000578:	2	2	2	2	2	2	2	3
OG0000579:	2	2	2	2	2	3	2	2
OG0000580:	2	2	2	2	3	2	2	2
OG0000581:	2	2	2	2	2	2	2	3
OG0000582:	2	2	2	2	2	2	3	2
OG0000583:	2	2	2	2	2	2	3	2
OG0000584:	2	3	2	2	2	2	2	2
OG0000585:	3	2	2	2	2	2	2	2
OG0000586:	2	2	1	3	3	2	3	1
OG0000587:	2	2	2	2	2	2	3	2
OG0000588:	2	2	2	2	2	2	3	2
OG0000589:	2	2	2	2	2	2	3	2
OG0000590:	2	2	1	3	3	2	2	2
OG0000591:	2	2	2	2	2	2	3	2
OG0000592:	2	2	2	3	2	2	2	2
OG0000593:	2	2	2	2	2	2	3	2
OG0000594:	2	2	2	2	3	2	2	2
OG0000595:	2	2	2	3	2	2	2	2
OG0000596:	2	2	2	3	3	2	2	1
OG0000597:	2	2	2	2	2	2	3	2
OG0000598:	2	3	3	2	2	3	2	0
OG0000599:	1	2	2	3	3	2	2	2
OG0000600:	2	2	2	2	2	2	3	2
OG0000601:	1	2	3	2	2	3	2	2
OG0000602:	2	2	2	2	2	2	2	3
OG0000603:	2	1	3	1	2	2	5	1
OG0000604:	2	2	2	2	2	2	2	3
OG0000605:	2	3	2	2	2	2	2	2
OG0000606:	1	1	1	7	4	1	1	1
OG0000607:	2	2	2	3	2	2	2	2
OG0000608:	2	2	2	2	2	2	3	2
OG0000609:	2	2	2	2	2	2	3	2
OG0000610:	2	2	2	2	2	2	4	1
OG0000611:	2	2	2	3	2	2	2	2
OG0000612:	1	1	1	3	8	1	1	1
OG0000613:	0	0	0	17	0	0	0	0
OG0000614:	0	0	0	1	16	0	0	0
OG0000615:	0	0	0	4	13	0	0	0
OG0000616:	0	11	1	1	1	1	1	1
OG0000617:	0	0	0	4	13	0	0	0
OG0000618:	0	0	0	0	17	0	0	0
OG0000619:	0	0	0	0	0	17	0	0
OG0000620:	0	0	0	0	0	17	0	0
OG0000621:	0	0	0	0	0	17	0	0
OG0000622:	2	2	2	2	2	2	2	2
OG0000623:	2	2	2	2	2	2	2	2
OG0000624:	2	2	2	2	2	2	2	2
OG0000625:	2	2	2	2	2	2	2	2
OG0000626:	2	2	2	2	2	2	2	2
OG0000627:	2	2	2	2	2	2	2	2
OG0000628:	2	2	2	2	2	2	2	2
OG0000629:	2	2	2	2	2	2	2	2
OG0000630:	2	2	2	2	2	2	2	2
OG0000631:	2	2	2	2	2	2	2	2
OG0000632:	2	2	2	2	2	2	2	2
OG0000633:	2	2	2	2	2	2	2	2
OG0000634:	2	2	2	2	2	2	2	2
OG0000635:	2	2	2	2	2	2	2	2
OG0000636:	2	2	2	2	2	2	2	2
OG0000637:	2	2	2	2	2	2	2	2
OG0000638:	2	2	2	2	2	2	2	2
OG0000639:	2	2	2	2	2	2	2	2
OG0000640:	1	2	1	7	2	1	1	1
OG0000641:	2	2	1	2	2	2	2	3
OG0000642:	2	2	2	3	2	2	1	2
OG0000643:	2	2	2	2	2	2	2	2
OG0000644:	2	2	2	2	2	2	2	2
OG0000645:	2	2	2	2	2	2	2	2
OG0000646:	2	2	2	2	2	2	2	2
OG0000647:	2	2	2	2	2	2	2	2
OG0000648:	2	2	2	2	2	2	2	2
OG0000649:	2	1	2	2	2	2	3	2
OG0000650:	2	1	2	2	2	2	3	2
OG0000651:	2	2	2	2	2	2	2	2
OG0000652:	2	2	2	2	2	2	2	2
OG0000653:	2	2	2	2	2	2	2	2
OG0000654:	2	2	2	2	2	2	2	2
OG0000655:	2	2	2	2	2	2	2	2
OG0000656:	2	2	2	2	2	2	2	2
OG0000657:	2	2	2	2	2	2	2	2
OG0000658:	3	1	2	2	2	2	2	2
OG0000659:	2	2	2	2	2	2	2	2
OG0000660:	2	4	2	1	2	1	3	1
OG0000661:	2	2	2	2	2	2	2	2
OG0000662:	2	2	2	2	2	2	2	2
OG0000663:	1	2	2	2	2	2	3	2
OG0000664:	2	2	2	2	2	2	2	2
OG0000665:	2	2	2	2	3	2	2	1
OG0000666:	3	0	0	1	8	1	3	0
OG0000667:	2	2	2	2	2	2	2	2
OG0000668:	2	2	2	2	2	2	2	2
OG0000669:	2	2	2	2	2	2	2	2
OG0000670:	2	2	2	2	2	2	2	2
OG0000671:	2	2	2	2	3	1	2	2
OG0000672:	2	2	2	2	2	2	2	2
OG0000673:	2	2	2	2	2	2	2	2
OG0000674:	2	2	2	1	1	2	4	2
OG0000675:	2	2	2	2	2	2	2	2
OG0000676:	3	3	2	0	0	2	3	3
OG0000677:	2	2	2	2	2	2	2	2
OG0000678:	2	2	2	2	2	2	2	2
OG0000679:	2	2	2	2	2	2	2	2
OG0000680:	2	2	2	2	2	2	2	2
OG0000681:	2	2	2	2	2	2	2	2
OG0000682:	2	2	2	2	2	2	2	2
OG0000683:	3	2	2	1	1	2	4	1
OG0000684:	2	2	2	2	2	2	2	2
OG0000685:	2	2	2	2	2	2	2	2
OG0000686:	2	2	2	2	2	2	2	2
OG0000687:	2	1	2	2	2	2	3	2
OG0000688:	2	2	2	2	2	2	2	2
OG0000689:	2	2	2	2	2	2	2	2
OG0000690:	2	2	2	2	2	2	2	2
OG0000691:	2	2	2	2	2	2	2	2
OG0000692:	2	1	2	2	2	2	3	2
OG0000693:	2	2	2	2	2	2	2	2
OG0000694:	2	2	2	2	2	2	2	2
OG0000695:	2	2	2	2	2	2	2	2
OG0000696:	1	2	2	2	2	3	2	2
OG0000697:	2	2	2	2	2	2	2	2
OG0000698:	2	2	2	2	2	2	2	2
OG0000699:	2	2	2	2	2	2	2	2
OG0000700:	2	2	2	2	2	2	2	2
OG0000701:	2	2	2	2	2	2	2	2
OG0000702:	3	3	3	0	0	2	3	2
OG0000703:	2	2	2	2	2	2	2	2
OG0000704:	2	2	2	2	2	2	2	2
OG0000705:	3	4	2	0	0	4	2	1
OG0000706:	2	2	1	3	3	2	2	1
OG0000707:	2	2	2	2	2	2	2	2
OG0000708:	2	2	2	2	2	2	2	2
OG0000709:	2	2	2	2	2	2	2	2
OG0000710:	2	2	2	2	2	2	1	3
OG0000711:	2	1	2	2	2	2	3	2
OG0000712:	2	2	2	2	2	2	2	2
OG0000713:	2	2	2	2	2	2	2	2
OG0000714:	2	2	2	2	2	2	2	2
OG0000715:	2	2	2	2	2	2	2	2
OG0000716:	2	2	2	2	2	2	2	2
OG0000717:	2	2	2	2	2	2	2	2
OG0000718:	2	2	2	2	2	2	2	2
OG0000719:	2	2	2	2	2	2	2	2
OG0000720:	2	2	2	2	2	2	2	2
OG0000721:	2	2	2	2	2	2	2	2
OG0000722:	2	2	2	2	2	2	2	2
OG0000723:	2	2	2	2	2	2	2	2
OG0000724:	2	2	2	2	2	2	2	2
OG0000725:	2	1	2	2	2	2	2	3
OG0000726:	2	2	2	2	2	2	2	2
OG0000727:	2	2	2	2	2	2	2	2
OG0000728:	2	2	2	2	2	2	2	2
OG0000729:	2	2	2	2	2	2	2	2
OG0000730:	2	2	2	2	2	2	2	2
OG0000731:	2	2	2	2	2	2	2	2
OG0000732:	2	2	2	2	2	2	2	2
OG0000733:	5	5	1	0	0	0	2	3
OG0000734:	2	2	2	2	2	2	2	2
OG0000735:	2	2	2	2	2	2	2	2
OG0000736:	2	2	2	2	2	2	2	2
OG0000737:	2	2	1	2	2	3	2	2
OG0000738:	2	2	2	2	2	2	2	2
OG0000739:	2	2	2	2	2	2	2	2
OG0000740:	2	2	2	2	2	2	2	2
OG0000741:	2	2	2	2	2	2	2	2
OG0000742:	2	2	2	2	2	2	2	2
OG0000743:	2	2	2	2	1	2	3	2
OG0000744:	2	2	2	2	2	2	2	2
OG0000745:	2	2	2	2	2	2	2	2
OG0000746:	2	2	2	2	2	2	2	2
OG0000747:	2	2	2	2	2	2	2	2
OG0000748:	2	2	2	2	2	2	2	2
OG0000749:	2	2	2	2	2	2	2	2
OG0000750:	2	2	2	2	2	2	2	2
OG0000751:	2	2	2	2	2	2	2	2
OG0000752:	2	2	2	2	2	2	2	2
OG0000753:	2	2	2	2	2	2	2	2
OG0000754:	2	2	2	2	2	2	2	2
OG0000755:	2	2	2	2	2	2	2	2
OG0000756:	2	2	2	2	2	2	2	2
OG0000757:	2	2	2	2	2	2	2	2
OG0000758:	2	2	2	2	2	2	2	2
OG0000759:	3	3	3	1	1	1	3	1
OG0000760:	2	2	2	2	2	2	2	2
OG0000761:	2	2	2	2	2	2	2	2
OG0000762:	2	2	2	2	2	2	2	2
OG0000763:	2	2	2	2	2	2	2	2
OG0000764:	2	2	2	2	2	2	2	2
OG0000765:	2	2	2	2	2	2	2	2
OG0000766:	2	2	2	2	2	2	2	2
OG0000767:	2	2	2	2	2	2	2	2
OG0000768:	2	2	2	2	2	2	2	2
OG0000769:	2	1	2	2	2	2	2	3
OG0000770:	2	2	2	2	2	2	2	2
OG0000771:	2	2	2	2	2	2	2	2
OG0000772:	2	2	2	2	2	2	2	2
OG0000773:	2	2	2	1	2	3	2	2
OG0000774:	2	2	2	2	2	2	2	2
OG0000775:	2	2	2	2	2	2	2	2
OG0000776:	2	2	2	2	2	2	2	2
OG0000777:	2	2	2	2	2	2	2	2
OG0000778:	2	2	1	2	2	2	2	3
OG0000779:	2	2	2	2	2	2	3	1
OG0000780:	2	2	2	2	2	2	2	2
OG0000781:	2	2	2	2	2	2	2	2
OG0000782:	2	2	2	2	2	2	2	2
OG0000783:	2	2	2	2	2	2	2	2
OG0000784:	2	2	2	2	2	2	2	2
OG0000785:	2	2	2	2	2	2	2	2
OG0000786:	2	2	2	2	2	2	2	2
OG0000787:	2	2	2	2	2	2	2	2
OG0000788:	2	2	2	2	2	2	2	2
OG0000789:	2	2	2	2	2	2	2	2
OG0000790:	2	2	2	2	2	2	2	2
OG0000791:	2	2	2	2	2	2	2	2
OG0000792:	2	2	2	2	2	2	2	2
OG0000793:	2	2	2	2	2	2	2	2
OG0000794:	2	2	2	2	2	2	2	2
OG0000795:	2	2	2	2	2	2	2	2
OG0000796:	2	2	2	2	2	2	2	2
OG0000797:	2	2	2	2	2	2	2	2
OG0000798:	2	2	2	2	2	2	2	2
OG0000799:	2	2	2	2	2	2	2	2
OG0000800:	2	2	2	2	2	2	2	2
OG0000801:	2	2	2	2	2	2	2	2
OG0000802:	2	2	2	1	1	2	3	3
OG0000803:	2	2	2	2	2	2	2	2
OG0000804:	2	2	2	2	2	2	2	2
OG0000805:	2	2	2	2	2	2	2	2
OG0000806:	2	2	2	2	2	2	2	2
OG0000807:	2	2	2	2	2	2	2	2
OG0000808:	2	2	2	2	2	2	2	2
OG0000809:	2	2	2	2	2	2	2	2
OG0000810:	2	2	2	2	2	2	2	2
OG0000811:	2	2	2	2	2	1	4	1
OG0000812:	2	2	2	2	2	2	2	2
OG0000813:	2	2	2	2	2	2	2	2
OG0000814:	2	2	2	2	2	2	2	2
OG0000815:	2	2	2	2	2	2	2	2
OG0000816:	2	2	2	2	2	2	2	2
OG0000817:	2	1	2	3	2	1	2	3
OG0000818:	2	2	2	2	2	2	2	2
OG0000819:	2	2	2	2	2	2	2	2
OG0000820:	2	2	2	2	2	2	2	2
OG0000821:	2	2	2	3	3	2	1	1
OG0000822:	2	3	2	2	2	1	3	1
OG0000823:	2	2	2	2	2	2	2	2
OG0000824:	2	2	2	2	2	1	2	3
OG0000825:	1	2	2	3	3	2	2	1
OG0000826:	3	1	0	3	3	2	3	1
OG0000827:	2	0	1	4	4	1	1	3
OG0000828:	2	2	1	2	2	2	2	3
OG0000829:	2	2	1	3	2	2	2	2
OG0000830:	2	2	2	2	2	2	2	2
OG0000831:	2	2	2	2	2	2	2	2
OG0000832:	2	2	2	2	2	2	2	2
OG0000833:	2	2	2	2	2	2	2	2
OG0000834:	2	2	2	2	2	2	2	2
OG0000835:	2	2	2	2	2	2	2	2
OG0000836:	2	2	2	2	2	2	2	2
OG0000837:	2	2	1	2	2	2	4	1
OG0000838:	2	2	2	2	2	2	2	2
OG0000839:	2	2	2	2	2	2	2	2
OG0000840:	2	2	2	2	2	2	2	2
OG0000841:	2	2	2	2	2	2	2	2
OG0000842:	2	2	2	2	2	2	2	2
OG0000843:	1	2	2	2	2	2	3	2
OG0000844:	16	0	0	0	0	0	0	0
OG0000845:	2	2	1	3	2	2	2	2
OG0000846:	2	2	1	2	2	2	2	3
OG0000847:	2	2	2	2	2	2	2	2
OG0000848:	2	2	2	2	2	2	2	2
OG0000849:	1	2	2	2	1	2	4	2
OG0000850:	2	2	2	2	2	2	2	2
OG0000851:	2	2	2	2	2	2	2	2
OG0000852:	1	2	3	2	2	2	2	2
OG0000853:	2	1	2	2	3	2	2	2
OG0000854:	2	2	2	2	2	2	2	2
OG0000855:	2	2	2	2	2	2	2	2
OG0000856:	2	2	2	2	2	2	2	2
OG0000857:	2	2	1	2	2	3	2	2
OG0000858:	0	0	0	15	1	0	0	0
OG0000859:	0	0	0	16	0	0	0	0
OG0000860:	0	0	0	16	0	0	0	0
OG0000861:	0	0	0	16	0	0	0	0
OG0000862:	0	0	0	11	5	0	0	0
OG0000863:	0	0	0	1	15	0	0	0
OG0000864:	0	0	0	1	15	0	0	0
OG0000865:	0	0	0	1	15	0	0	0
OG0000866:	0	0	0	0	16	0	0	0
OG0000867:	0	0	0	0	16	0	0	0
OG0000868:	0	0	0	0	16	0	0	0
OG0000869:	2	2	2	2	1	2	2	2
OG0000870:	2	2	2	1	2	3	1	2
OG0000871:	2	1	2	2	2	2	2	2
OG0000872:	2	1	2	2	2	2	2	2
OG0000873:	2	2	2	2	2	2	2	1
OG0000874:	2	1	2	2	2	2	2	2
OG0000875:	2	2	2	1	2	2	2	2
OG0000876:	2	2	2	2	2	2	2	1
OG0000877:	4	1	1	1	3	0	5	0
OG0000878:	2	2	2	2	2	1	2	2
OG0000879:	2	1	2	2	2	2	2	2
OG0000880:	2	2	1	2	2	2	2	2
OG0000881:	2	2	2	2	2	2	2	1
OG0000882:	2	2	1	2	2	2	2	2
OG0000883:	2	2	2	2	2	2	1	2
OG0000884:	2	2	1	2	2	1	2	3
OG0000885:	2	1	1	6	2	1	1	1
OG0000886:	1	2	2	2	2	2	2	2
OG0000887:	2	2	2	2	1	2	2	2
OG0000888:	2	2	1	2	2	3	1	2
OG0000889:	2	2	1	2	2	2	2	2
OG0000890:	2	2	2	1	1	2	2	3
OG0000891:	2	2	2	2	1	2	2	2
OG0000892:	2	2	2	2	2	1	2	2
OG0000893:	2	2	1	3	3	1	2	1
OG0000894:	2	2	2	2	2	2	2	1
OG0000895:	2	2	2	2	1	2	2	2
OG0000896:	2	2	2	1	2	2	2	2
OG0000897:	2	2	1	2	2	2	2	2
OG0000898:	2	2	2	2	2	2	1	2
OG0000899:	2	1	2	2	2	2	2	2
OG0000900:	2	2	2	3	1	3	1	1
OG0000901:	2	1	1	2	2	2	3	2
OG0000902:	2	2	1	2	2	2	2	2
OG0000903:	2	2	2	2	2	2	1	2
OG0000904:	2	2	2	2	2	2	1	2
OG0000905:	2	2	2	2	2	2	2	1
OG0000906:	2	2	2	2	1	2	2	2
OG0000907:	2	2	1	2	2	2	2	2
OG0000908:	2	2	2	2	2	2	2	1
OG0000909:	1	1	1	2	7	1	1	1
OG0000910:	2	1	2	2	2	2	2	2
OG0000911:	2	2	2	2	2	2	2	1
OG0000912:	2	2	2	1	2	2	2	2
OG0000913:	2	3	1	2	2	1	3	1
OG0000914:	2	2	2	2	2	2	2	1
OG0000915:	2	2	2	2	2	2	1	2
OG0000916:	2	2	3	2	1	1	2	2
OG0000917:	2	2	2	2	2	1	2	2
OG0000918:	2	2	2	2	2	2	1	2
OG0000919:	2	2	1	2	2	2	2	2
OG0000920:	2	2	2	2	1	2	2	2
OG0000921:	2	2	2	2	2	2	2	1
OG0000922:	2	1	2	2	2	2	2	2
OG0000923:	2	2	2	2	2	1	2	2
OG0000924:	2	1	2	2	2	2	2	2
OG0000925:	2	2	1	2	2	2	2	2
OG0000926:	2	2	2	2	1	2	2	2
OG0000927:	2	2	1	2	2	2	2	2
OG0000928:	2	2	1	2	2	2	3	1
OG0000929:	2	2	2	2	2	2	2	1
OG0000930:	2	1	2	2	2	2	2	2
OG0000931:	1	1	2	3	3	1	2	2
OG0000932:	2	2	2	1	2	2	2	2
OG0000933:	2	2	2	1	2	2	2	2
OG0000934:	2	2	2	2	2	2	2	1
OG0000935:	2	2	2	1	2	2	2	2
OG0000936:	2	2	2	2	2	1	2	2
OG0000937:	2	3	1	2	2	2	1	2
OG0000938:	2	1	2	2	2	2	2	2
OG0000939:	2	1	2	2	3	2	2	1
OG0000940:	2	2	2	1	2	2	2	2
OG0000941:	2	2	3	1	1	2	2	2
OG0000942:	2	2	2	2	2	1	2	2
OG0000943:	2	2	2	2	2	2	2	1
OG0000944:	2	2	2	2	2	1	2	2
OG0000945:	2	2	2	1	2	1	3	2
OG0000946:	2	3	1	2	1	2	2	2
OG0000947:	2	1	2	2	2	2	2	2
OG0000948:	2	2	2	1	1	2	3	2
OG0000949:	2	3	2	2	1	2	2	1
OG0000950:	1	1	1	4	2	4	1	1
OG0000951:	1	4	0	1	8	0	1	0
OG0000952:	2	1	2	2	2	2	2	2
OG0000953:	2	1	2	2	2	2	2	2
OG0000954:	2	1	2	2	2	2	1	3
OG0000955:	2	2	2	2	2	2	2	1
OG0000956:	2	1	2	2	2	2	2	2
OG0000957:	6	9	0	0	0	0	0	0
OG0000958:	2	2	2	2	1	2	2	2
OG0000959:	2	2	2	2	2	2	2	1
OG0000960:	2	1	2	2	2	2	2	2
OG0000961:	2	2	2	2	1	2	2	2
OG0000962:	3	0	1	4	4	0	2	1
OG0000963:	2	1	3	3	2	1	1	2
OG0000964:	1	0	3	3	4	1	1	2
OG0000965:	2	2	2	2	2	1	2	2
OG0000966:	1	2	2	2	2	2	2	2
OG0000967:	2	2	2	2	2	1	2	2
OG0000968:	1	2	2	2	2	2	2	2
OG0000969:	2	2	2	2	2	2	2	1
OG0000970:	2	2	2	1	2	2	2	2
OG0000971:	2	2	2	2	2	2	2	1
OG0000972:	2	2	2	2	2	2	2	1
OG0000973:	2	1	1	4	3	2	1	1
OG0000974:	2	2	2	2	2	1	2	2
OG0000975:	1	1	1	4	3	2	2	1
OG0000976:	2	2	2	2	2	2	2	1
OG0000977:	2	2	2	2	2	2	2	1
OG0000978:	2	2	1	1	3	2	2	2
OG0000979:	10	0	0	1	1	0	3	0
OG0000980:	2	3	1	2	2	2	1	2
OG0000981:	2	2	2	2	2	2	1	2
OG0000982:	2	2	2	1	1	2	2	3
OG0000983:	2	2	2	2	2	2	1	2
OG0000984:	2	2	2	2	2	2	2	1
OG0000985:	2	3	2	1	1	2	2	2
OG0000986:	2	2	2	1	2	2	2	2
OG0000987:	2	2	2	2	2	2	1	2
OG0000988:	2	2	2	2	2	2	1	2
OG0000989:	2	1	2	2	2	2	2	2
OG0000990:	2	2	2	1	2	2	2	2
OG0000991:	2	1	2	2	2	2	2	2
OG0000992:	2	2	2	2	2	2	2	1
OG0000993:	2	2	2	2	2	2	1	2
OG0000994:	2	2	2	2	2	2	2	1
OG0000995:	2	2	2	2	2	2	2	1
OG0000996:	2	1	1	2	2	2	2	3
OG0000997:	2	1	2	2	1	2	3	2
OG0000998:	2	1	2	2	2	2	2	2
OG0000999:	2	2	2	1	1	2	3	2
OG0001000:	2	2	2	2	2	2	2	1
OG0001001:	2	1	2	2	2	2	2	2
OG0001002:	2	1	2	2	2	2	2	2
OG0001003:	2	2	1	2	2	2	2	2
OG0001004:	2	2	2	2	2	2	2	1
OG0001005:	2	1	2	2	2	2	2	2
OG0001006:	2	2	2	2	2	2	2	1
OG0001007:	2	2	2	1	2	2	2	2
OG0001008:	2	1	2	2	2	2	2	2
OG0001009:	2	2	2	2	2	2	1	2
OG0001010:	2	2	1	2	2	2	2	2
OG0001011:	2	2	2	2	2	2	2	1
OG0001012:	2	1	2	2	2	2	2	2
OG0001013:	2	3	1	2	2	2	2	1
OG0001014:	2	3	1	2	2	2	2	1
OG0001015:	2	2	2	2	2	1	2	2
OG0001016:	2	2	2	1	2	2	2	2
OG0001017:	2	1	2	2	2	2	2	2
OG0001018:	2	2	2	2	2	1	2	2
OG0001019:	2	2	2	2	2	2	2	1
OG0001020:	2	0	1	4	2	5	1	0
OG0001021:	2	2	2	2	2	2	2	1
OG0001022:	2	2	2	2	2	2	1	2
OG0001023:	1	2	1	7	4	0	0	0
OG0001024:	4	0	0	0	0	0	11	0
OG0001025:	2	2	2	2	1	2	2	2
OG0001026:	1	2	2	3	3	1	1	2
OG0001027:	2	2	2	2	2	1	2	2
OG0001028:	2	2	2	3	2	2	1	1
OG0001029:	2	2	2	2	2	2	1	2
OG0001030:	1	4	2	0	2	3	2	1
OG0001031:	2	0	3	1	1	3	2	3
OG0001032:	2	2	2	2	2	2	2	1
OG0001033:	2	2	2	2	2	2	1	2
OG0001034:	2	2	2	2	2	2	2	1
OG0001035:	1	0	1	4	3	1	2	3
OG0001036:	2	2	2	1	2	2	2	2
OG0001037:	1	2	3	2	2	2	1	2
OG0001038:	2	2	2	2	2	1	2	2
OG0001039:	2	2	3	1	1	2	2	2
OG0001040:	2	2	2	2	2	2	2	1
OG0001041:	1	2	2	2	2	2	2	2
OG0001042:	2	1	2	1	2	2	2	3
OG0001043:	2	2	2	2	1	2	2	2
OG0001044:	1	7	1	1	1	1	1	2
OG0001045:	2	2	2	2	2	1	2	2
OG0001046:	2	2	2	2	1	2	2	2
OG0001047:	1	2	2	2	2	2	2	2
OG0001048:	1	2	2	2	2	2	2	2
OG0001049:	0	0	0	13	2	0	0	0
OG0001050:	0	0	0	12	3	0	0	0
OG0001051:	0	5	1	5	4	0	0	0
OG0001052:	0	1	1	6	5	0	1	1
OG0001053:	0	11	2	0	0	0	0	2
OG0001054:	0	0	0	0	15	0	0	0
OG0001055:	0	0	0	0	15	0	0	0
OG0001056:	0	0	0	0	0	15	0	0
OG0001057:	2	2	2	1	1	2	2	2
OG0001058:	2	1	2	2	1	2	2	2
OG0001059:	2	2	1	2	2	2	2	1
OG0001060:	1	7	1	1	1	1	1	1
OG0001061:	2	2	1	2	2	1	2	2
OG0001062:	2	2	2	1	1	2	2	2
OG0001063:	2	1	2	1	1	2	3	2
OG0001064:	2	2	1	1	1	2	2	3
OG0001065:	1	2	2	2	1	2	2	2
OG0001066:	2	2	2	1	1	2	2	2
OG0001067:	2	2	1	1	2	2	2	2
OG0001068:	2	1	2	2	1	2	2	2
OG0001069:	2	2	1	2	2	2	2	1
OG0001070:	2	2	2	2	1	2	2	1
OG0001071:	2	2	2	1	1	2	2	2
OG0001072:	2	1	1	2	2	2	2	2
OG0001073:	2	2	1	3	2	2	1	1
OG0001074:	2	2	3	1	1	2	2	1
OG0001075:	2	1	1	2	2	2	2	2
OG0001076:	2	2	2	1	1	2	2	2
OG0001077:	2	1	1	2	2	2	2	2
OG0001078:	1	2	2	1	2	2	2	2
OG0001079:	2	2	1	2	1	2	2	2
OG0001080:	2	2	2	1	1	2	2	2
OG0001081:	2	2	2	1	1	2	2	2
OG0001082:	2	2	1	2	2	2	2	1
OG0001083:	3	3	1	1	1	2	2	1
OG0001084:	2	1	1	2	2	2	3	1
OG0001085:	1	1	1	2	3	3	1	2
OG0001086:	2	2	1	2	2	2	1	2
OG0001087:	2	1	2	2	3	1	2	1
OG0001088:	2	2	2	2	1	2	1	2
OG0001089:	2	2	2	2	2	2	2	0
OG0001090:	2	3	1	1	1	2	3	1
OG0001091:	2	2	1	2	2	2	1	2
OG0001092:	3	1	1	2	2	2	1	2
OG0001093:	2	2	2	1	1	2	2	2
OG0001094:	2	1	2	2	2	2	2	1
OG0001095:	2	2	1	2	2	2	1	2
OG0001096:	2	2	1	2	2	2	3	0
OG0001097:	1	1	1	5	3	1	1	1
OG0001098:	2	2	2	1	1	2	2	2
OG0001099:	2	2	2	2	2	2	2	0
OG0001100:	2	2	2	1	1	2	2	2
OG0001101:	2	2	2	1	1	2	2	2
OG0001102:	2	1	2	2	2	1	2	2
OG0001103:	2	2	2	1	1	2	2	2
OG0001104:	12	0	1	0	0	0	1	0
OG0001105:	2	2	2	1	1	2	2	2
OG0001106:	2	1	1	1	1	2	3	3
OG0001107:	2	2	2	2	2	1	2	1
OG0001108:	2	1	2	2	2	2	1	2
OG0001109:	2	2	2	2	1	2	2	1
OG0001110:	2	3	1	2	2	2	2	0
OG0001111:	2	2	2	2	2	1	2	1
OG0001112:	1	7	1	1	1	1	1	1
OG0001113:	2	2	2	2	2	1	2	1
OG0001114:	2	2	2	2	1	2	1	2
OG0001115:	2	1	1	2	2	3	2	1
OG0001116:	2	2	2	2	2	2	1	1
OG0001117:	2	2	2	2	2	2	1	1
OG0001118:	3	2	2	1	2	0	2	2
OG0001119:	2	2	1	2	2	2	2	1
OG0001120:	2	1	1	2	2	1	3	2
OG0001121:	1	0	1	5	4	1	1	1
OG0001122:	2	1	2	2	2	1	2	2
OG0001123:	2	1	2	2	2	2	2	1
OG0001124:	4	2	2	0	0	0	0	6
OG0001125:	2	1	1	2	2	2	2	2
OG0001126:	2	2	2	1	1	2	2	2
OG0001127:	2	1	2	2	2	2	1	2
OG0001128:	2	2	1	2	2	2	2	1
OG0001129:	1	2	1	2	2	2	2	2
OG0001130:	2	3	1	1	1	2	2	2
OG0001131:	2	2	1	1	1	2	4	1
OG0001132:	2	2	2	1	2	2	2	1
OG0001133:	2	1	1	4	1	1	2	2
OG0001134:	2	2	1	2	2	2	1	2
OG0001135:	2	2	2	1	1	2	2	2
OG0001136:	3	3	0	2	2	3	1	0
OG0001137:	2	2	1	2	2	2	1	2
OG0001138:	2	2	1	2	2	2	2	1
OG0001139:	2	2	2	2	2	2	1	1
OG0001140:	2	2	1	2	2	2	1	2
OG0001141:	4	3	2	0	1	1	1	2
OG0001142:	2	2	2	1	1	2	2	2
OG0001143:	2	2	1	2	2	2	2	1
OG0001144:	1	2	2	2	2	2	1	2
OG0001145:	2	2	2	1	1	2	2	2
OG0001146:	1	2	1	2	2	2	1	3
OG0001147:	1	1	1	2	6	1	1	1
OG0001148:	2	2	1	2	2	1	2	2
OG0001149:	2	2	1	2	2	2	1	2
OG0001150:	2	2	2	1	1	2	3	1
OG0001151:	2	2	2	1	1	2	2	2
OG0001152:	2	2	2	1	1	2	2	2
OG0001153:	1	1	1	7	1	1	1	1
OG0001154:	2	2	2	2	1	2	1	2
OG0001155:	2	2	1	2	2	2	1	2
OG0001156:	2	2	1	2	2	2	1	2
OG0001157:	2	1	1	2	1	2	3	2
OG0001158:	2	2	1	2	2	1	2	2
OG0001159:	2	3	1	1	1	2	2	2
OG0001160:	2	1	1	4	3	0	1	2
OG0001161:	1	1	2	2	2	3	2	1
OG0001162:	2	1	2	2	2	2	2	1
OG0001163:	2	1	2	1	1	2	2	3
OG0001164:	2	2	2	1	1	2	2	2
OG0001165:	2	1	2	2	2	2	2	1
OG0001166:	2	1	2	2	1	2	2	2
OG0001167:	2	2	2	1	2	2	2	1
OG0001168:	2	1	2	2	2	2	2	1
OG0001169:	11	0	0	0	0	2	1	0
OG0001170:	2	2	2	1	1	2	2	2
OG0001171:	2	2	2	1	1	2	2	2
OG0001172:	2	1	1	2	2	2	2	2
OG0001173:	2	1	2	2	2	1	2	2
OG0001174:	2	2	1	3	2	1	2	1
OG0001175:	2	2	0	2	2	2	2	2
OG0001176:	11	0	0	0	0	1	2	0
OG0001177:	2	2	1	2	2	2	1	2
OG0001178:	2	2	2	1	1	2	2	2
OG0001179:	3	5	0	0	0	2	2	2
OG0001180:	2	1	1	2	2	2	2	2
OG0001181:	2	2	2	2	2	1	1	2
OG0001182:	2	2	1	2	2	3	1	1
OG0001183:	2	3	2	2	2	1	1	1
OG0001184:	2	1	1	2	2	3	2	1
OG0001185:	2	2	2	1	1	2	2	2
OG0001186:	2	2	1	2	2	2	2	1
OG0001187:	2	1	2	1	2	2	2	2
OG0001188:	2	1	1	2	2	2	2	2
OG0001189:	2	3	1	2	2	2	2	0
OG0001190:	2	1	2	2	2	2	2	1
OG0001191:	2	2	2	1	1	2	2	2
OG0001192:	2	2	2	2	2	2	1	1
OG0001193:	2	2	2	1	2	1	2	2
OG0001194:	1	2	2	2	2	2	2	1
OG0001195:	1	2	2	2	2	1	2	2
OG0001196:	2	1	2	2	2	1	2	2
OG0001197:	2	2	1	2	2	1	2	2
OG0001198:	2	2	2	1	1	2	2	2
OG0001199:	1	2	2	1	4	1	1	2
OG0001200:	0	0	0	13	1	0	0	0
OG0001201:	0	0	0	1	13	0	0	0
OG0001202:	0	0	0	2	12	0	0	0
OG0001203:	0	0	0	14	0	0	0	0
OG0001204:	0	9	0	1	1	1	0	2
OG0001205:	0	0	0	5	9	0	0	0
OG0001206:	0	0	0	0	14	0	0	0
OG0001207:	0	0	0	0	14	0	0	0
OG0001208:	0	0	0	0	14	0	0	0
OG0001209:	0	0	0	0	14	0	0	0
OG0001210:	0	0	0	0	14	0	0	0
OG0001211:	0	0	0	0	14	0	0	0
OG0001212:	0	0	0	0	0	14	0	0
OG0001213:	0	0	0	0	0	14	0	0
OG0001214:	2	1	2	2	2	1	2	1
OG0001215:	2	1	2	2	1	1	2	2
OG0001216:	2	2	2	1	1	2	2	1
OG0001217:	2	1	1	2	2	2	1	2
OG0001218:	1	1	1	2	2	2	2	2
OG0001219:	3	1	2	1	1	2	2	1
OG0001220:	1	2	2	2	2	1	1	2
OG0001221:	2	2	2	1	1	1	2	2
OG0001222:	2	2	2	2	2	1	2	0
OG0001223:	2	1	1	2	2	2	2	1
OG0001224:	2	2	1	2	1	2	1	2
OG0001225:	2	2	2	1	1	2	2	1
OG0001226:	1	5	0	3	1	1	1	1
OG0001227:	1	1	1	3	3	1	2	1
OG0001228:	2	2	1	2	2	2	2	0
OG0001229:	2	2	1	2	1	2	1	2
OG0001230:	2	2	1	1	1	2	3	1
OG0001231:	2	2	2	2	2	1	1	1
OG0001232:	2	2	1	2	1	2	2	1
OG0001233:	2	2	1	2	2	2	1	1
OG0001234:	2	2	3	1	1	1	3	0
OG0001235:	2	1	1	2	2	2	2	1
OG0001236:	2	1	1	2	2	2	2	1
OG0001237:	1	1	2	2	2	2	1	2
OG0001238:	2	1	1	2	2	2	2	1
OG0001239:	3	1	1	1	1	3	2	1
OG0001240:	1	1	1	2	2	2	3	1
OG0001241:	1	1	2	2	2	2	1	2
OG0001242:	1	1	1	2	3	2	2	1
OG0001243:	4	1	1	1	1	1	3	1
OG0001244:	4	3	1	0	0	1	3	1
OG0001245:	1	1	1	3	3	2	1	1
OG0001246:	2	1	2	1	1	2	2	2
OG0001247:	2	2	2	2	2	2	1	0
OG0001248:	2	1	2	1	1	2	2	2
OG0001249:	2	1	2	2	2	1	2	1
OG0001250:	2	1	1	2	2	2	1	2
OG0001251:	2	3	0	2	2	3	1	0
OG0001252:	2	2	2	1	1	1	2	2
OG0001253:	2	2	2	1	1	1	2	2
OG0001254:	2	2	2	1	1	1	2	2
OG0001255:	2	1	2	1	2	2	2	1
OG0001256:	2	1	1	2	2	2	2	1
OG0001257:	2	1	1	4	1	2	1	1
OG0001258:	1	1	1	5	2	1	1	1
OG0001259:	2	1	2	3	1	1	2	1
OG0001260:	2	2	2	1	1	2	2	1
OG0001261:	2	2	2	1	1	2	2	1
OG0001262:	2	1	2	1	1	2	2	2
OG0001263:	2	2	1	1	0	2	3	2
OG0001264:	2	2	2	0	1	3	2	1
OG0001265:	2	0	2	2	2	2	2	1
OG0001266:	1	0	0	0	0	12	0	0
OG0001267:	1	1	1	3	5	0	1	1
OG0001268:	3	2	2	0	0	2	3	1
OG0001269:	2	3	2	1	1	0	2	2
OG0001270:	6	5	1	0	0	0	1	0
OG0001271:	1	2	2	1	1	2	2	2
OG0001272:	2	1	2	2	2	0	2	2
OG0001273:	2	3	1	1	2	2	2	0
OG0001274:	2	1	2	2	2	1	2	1
OG0001275:	2	2	1	1	1	2	2	2
OG0001276:	2	0	2	1	2	3	2	1
OG0001277:	1	2	2	2	2	1	2	1
OG0001278:	2	1	1	2	2	1	2	2
OG0001279:	2	1	1	2	2	1	3	1
OG0001280:	2	1	1	2	2	2	2	1
OG0001281:	2	2	2	1	1	2	1	2
OG0001282:	2	2	1	2	2	2	1	1
OG0001283:	2	2	1	2	2	1	1	2
OG0001284:	2	2	1	1	1	2	3	1
OG0001285:	2	2	2	1	1	2	2	1
OG0001286:	2	1	1	2	1	2	2	2
OG0001287:	2	1	2	1	1	2	2	2
OG0001288:	2	2	2	1	1	2	2	1
OG0001289:	1	1	1	3	2	1	2	2
OG0001290:	2	1	1	3	5	0	1	0
OG0001291:	2	2	2	1	1	1	2	2
OG0001292:	1	1	2	2	2	1	2	2
OG0001293:	2	1	1	2	2	1	2	2
OG0001294:	2	2	2	1	1	1	2	2
OG0001295:	2	1	1	3	2	2	1	1
OG0001296:	1	2	1	3	3	1	1	1
OG0001297:	2	1	1	2	2	2	1	2
OG0001298:	1	3	2	1	2	1	1	2
OG0001299:	2	1	1	2	2	1	2	2
OG0001300:	2	2	1	1	1	2	3	1
OG0001301:	2	2	2	1	1	2	2	1
OG0001302:	2	1	1	1	1	2	2	3
OG0001303:	2	2	1	1	2	2	1	2
OG0001304:	2	1	1	2	2	1	2	2
OG0001305:	2	1	2	2	1	2	2	1
OG0001306:	2	2	1	2	2	2	1	1
OG0001307:	1	1	1	1	6	1	1	1
OG0001308:	1	1	0	5	5	0	1	0
OG0001309:	1	2	2	1	1	2	2	2
OG0001310:	2	2	2	1	1	1	2	2
OG0001311:	2	2	2	1	1	1	2	2
OG0001312:	2	1	2	1	1	2	2	2
OG0001313:	2	1	1	2	2	2	2	1
OG0001314:	2	1	1	2	1	2	2	2
OG0001315:	2	1	2	1	1	2	2	2
OG0001316:	2	1	1	4	2	1	1	1
OG0001317:	2	1	2	1	1	2	2	2
OG0001318:	2	1	2	2	1	2	2	1
OG0001319:	3	1	1	2	2	2	1	1
OG0001320:	2	1	2	1	1	4	1	1
OG0001321:	2	1	1	2	2	2	2	1
OG0001322:	1	1	1	2	2	1	4	1
OG0001323:	2	1	2	2	2	1	1	2
OG0001324:	2	1	1	2	2	2	1	2
OG0001325:	2	2	2	1	1	1	2	2
OG0001326:	1	2	3	1	1	1	2	2
OG0001327:	3	0	2	1	3	1	2	1
OG0001328:	2	1	1	2	2	2	2	1
OG0001329:	1	1	2	2	2	2	1	2
OG0001330:	11	0	0	1	1	0	0	0
OG0001331:	1	2	2	1	1	2	2	2
OG0001332:	2	2	2	1	1	2	2	1
OG0001333:	2	1	1	2	2	1	2	2
OG0001334:	1	2	2	1	2	2	1	2
OG0001335:	1	2	2	1	1	2	2	2
OG0001336:	1	1	1	3	3	1	2	1
OG0001337:	1	1	1	6	1	1	1	1
OG0001338:	1	5	1	0	1	1	3	1
OG0001339:	1	1	2	3	2	1	1	2
OG0001340:	1	3	1	2	2	2	1	1
OG0001341:	2	2	2	1	1	2	2	1
OG0001342:	2	2	2	1	1	2	1	2
OG0001343:	1	2	2	1	1	2	2	2
OG0001344:	1	1	2	2	2	1	2	2
OG0001345:	0	0	0	12	1	0	0	0
OG0001346:	0	2	2	6	3	0	0	0
OG0001347:	0	2	1	4	6	0	0	0
OG0001348:	0	0	0	13	0	0	0	0
OG0001349:	0	0	0	3	10	0	0	0
OG0001350:	0	0	0	0	13	0	0	0
OG0001351:	0	0	0	0	13	0	0	0
OG0001352:	0	0	0	0	13	0	0	0
OG0001353:	0	0	0	0	13	0	0	0
OG0001354:	2	0	1	2	2	2	2	1
OG0001355:	2	1	1	2	2	1	2	1
OG0001356:	2	1	2	1	1	2	2	1
OG0001357:	2	2	2	1	1	1	2	1
OG0001358:	2	1	2	1	1	1	2	2
OG0001359:	2	2	2	0	0	2	2	2
OG0001360:	1	2	2	1	1	1	2	2
OG0001361:	2	1	1	2	2	2	1	1
OG0001362:	1	1	1	5	1	1	1	1
OG0001363:	2	0	1	1	4	0	2	2
OG0001364:	2	1	1	2	2	2	0	2
OG0001365:	2	3	0	1	2	2	1	1
OG0001366:	2	1	1	2	1	2	2	1
OG0001367:	2	2	1	1	2	1	2	1
OG0001368:	2	2	2	1	1	1	2	1
OG0001369:	1	1	1	3	3	1	1	1
OG0001370:	2	2	1	1	1	2	2	1
OG0001371:	3	1	1	2	1	2	1	1
OG0001372:	1	1	1	1	3	2	1	2
OG0001373:	1	2	2	1	1	2	1	2
OG0001374:	1	1	1	3	3	1	1	1
OG0001375:	2	2	2	0	0	2	2	2
OG0001376:	2	2	2	1	1	1	2	1
OG0001377:	1	1	0	3	5	0	1	1
OG0001378:	1	1	0	5	1	2	1	1
OG0001379:	2	2	1	2	2	2	1	0
OG0001380:	2	1	1	1	1	2	3	1
OG0001381:	2	1	1	2	2	2	1	1
OG0001382:	2	1	2	2	2	1	2	0
OG0001383:	2	3	1	1	1	2	1	1
OG0001384:	2	1	1	2	2	2	1	1
OG0001385:	1	1	1	3	3	1	1	1
OG0001386:	2	1	1	2	1	1	2	2
OG0001387:	1	1	1	2	3	2	1	1
OG0001388:	2	2	2	1	1	1	2	1
OG0001389:	1	1	1	4	2	1	1	1
OG0001390:	2	1	0	2	1	2	2	2
OG0001391:	2	2	1	2	2	1	1	1
OG0001392:	2	2	2	1	1	2	2	0
OG0001393:	1	1	1	3	3	1	1	1
OG0001394:	1	1	1	1	1	1	2	4
OG0001395:	1	2	1	2	2	1	1	2
OG0001396:	2	2	1	2	2	1	2	0
OG0001397:	1	1	1	2	3	1	2	1
OG0001398:	2	1	1	2	2	2	1	1
OG0001399:	12	0	0	0	0	0	0	0
OG0001400:	2	1	1	1	1	1	3	2
OG0001401:	2	1	1	2	2	2	1	1
OG0001402:	2	2	1	1	1	1	3	1
OG0001403:	2	0	2	1	1	1	2	3
OG0001404:	2	1	1	1	1	2	3	1
OG0001405:	2	2	3	1	1	2	1	0
OG0001406:	2	2	1	1	1	2	2	1
OG0001407:	2	1	1	2	1	2	2	1
OG0001408:	1	2	1	1	1	1	4	1
OG0001409:	1	1	1	1	1	1	5	1
OG0001410:	1	2	1	2	3	1	1	1
OG0001411:	1	1	1	1	6	1	1	0
OG0001412:	1	2	1	2	2	1	2	1
OG0001413:	1	1	2	2	2	2	1	1
OG0001414:	2	2	1	0	0	2	3	2
OG0001415:	1	1	1	3	3	1	1	1
OG0001416:	1	1	1	1	5	1	1	1
OG0001417:	1	1	2	2	2	1	1	2
OG0001418:	1	1	2	2	1	1	3	1
OG0001419:	1	3	1	1	1	1	1	3
OG0001420:	1	1	1	1	1	3	3	1
OG0001421:	2	1	1	1	1	1	3	2
OG0001422:	2	1	1	2	2	1	2	1
OG0001423:	2	2	2	0	0	2	2	2
OG0001424:	1	1	1	2	2	2	1	2
OG0001425:	1	2	2	2	2	1	1	1
OG0001426:	2	1	1	2	2	1	2	1
OG0001427:	2	1	1	1	3	1	2	1
OG0001428:	2	2	2	1	1	2	1	1
OG0001429:	2	2	1	1	1	2	2	1
OG0001430:	2	2	2	0	0	1	2	3
OG0001431:	3	0	3	0	0	3	2	1
OG0001432:	2	2	1	1	1	2	2	1
OG0001433:	1	1	1	2	2	1	2	2
OG0001434:	2	3	1	1	1	2	1	1
OG0001435:	2	2	2	1	1	1	2	1
OG0001436:	2	0	1	2	2	2	2	1
OG0001437:	2	1	1	1	1	2	2	2
OG0001438:	2	1	1	1	1	2	2	2
OG0001439:	1	0	0	1	1	7	1	1
OG0001440:	3	1	1	1	1	2	2	1
OG0001441:	2	2	1	1	1	2	2	1
OG0001442:	12	0	0	0	0	0	0	0
OG0001443:	7	1	1	2	0	0	1	0
OG0001444:	1	1	2	1	0	1	1	5
OG0001445:	1	1	1	2	3	2	1	1
OG0001446:	1	1	1	1	1	1	4	2
OG0001447:	2	1	1	1	1	1	3	2
OG0001448:	1	1	1	1	1	1	3	3
OG0001449:	1	1	1	1	1	1	3	3
OG0001450:	2	0	2	1	2	2	2	1
OG0001451:	1	2	2	1	0	2	2	2
OG0001452:	4	2	1	0	0	1	3	1
OG0001453:	1	2	1	2	2	2	1	1
OG0001454:	1	1	1	1	1	1	4	2
OG0001455:	2	3	1	1	1	1	2	1
OG0001456:	1	1	1	2	3	1	2	1
OG0001457:	1	1	1	1	5	1	1	1
OG0001458:	1	1	1	2	2	1	2	2
OG0001459:	1	1	1	1	1	5	1	1
OG0001460:	1	1	1	1	5	1	1	1
OG0001461:	1	2	1	2	2	1	1	2
OG0001462:	1	2	1	2	2	2	1	1
OG0001463:	2	2	2	1	1	1	2	1
OG0001464:	1	1	2	1	2	2	1	2
OG0001465:	1	1	1	0	0	7	1	1
OG0001466:	0	0	0	9	3	0	0	0
OG0001467:	0	0	0	2	10	0	0	0
OG0001468:	0	0	0	1	11	0	0	0
OG0001469:	0	0	0	0	12	0	0	0
OG0001470:	0	0	0	0	12	0	0	0
OG0001471:	0	0	0	0	12	0	0	0
OG0001472:	0	0	0	0	12	0	0	0
OG0001473:	0	0	0	0	12	0	0	0
OG0001474:	0	0	0	0	12	0	0	0
OG0001475:	0	0	0	0	12	0	0	0
OG0001476:	0	0	0	0	12	0	0	0
OG0001477:	0	0	0	0	12	0	0	0
OG0001478:	0	0	0	0	0	0	12	0
OG0001479:	3	2	0	1	1	1	2	1
OG0001480:	2	1	1	1	1	2	2	1
OG0001481:	1	1	1	2	2	2	1	1
OG0001482:	2	1	1	1	1	1	3	1
OG0001483:	1	1	1	2	3	1	1	1
OG0001484:	1	1	1	3	1	1	2	1
OG0001485:	1	1	1	2	2	1	2	1
OG0001486:	1	1	1	2	3	1	1	1
OG0001487:	2	1	1	1	2	1	2	1
OG0001488:	2	2	2	1	1	0	1	2
OG0001489:	2	2	1	1	1	1	2	1
OG0001490:	1	1	1	1	4	1	1	1
OG0001491:	2	1	1	1	1	2	1	2
OG0001492:	3	0	1	3	2	1	1	0
OG0001493:	1	1	1	3	2	1	1	1
OG0001494:	1	1	1	2	2	2	1	1
OG0001495:	1	1	1	2	2	1	2	1
OG0001496:	2	1	1	2	1	2	1	1
OG0001497:	2	1	2	1	1	1	1	2
OG0001498:	1	1	1	2	3	1	1	1
OG0001499:	1	1	1	2	3	1	1	1
OG0001500:	1	1	1	1	1	1	2	3
OG0001501:	2	2	1	0	1	1	2	2
OG0001502:	1	0	1	1	5	1	1	1
OG0001503:	1	3	2	1	1	1	1	1
OG0001504:	2	2	2	0	0	1	2	2
OG0001505:	2	1	1	1	1	2	2	1
OG0001506:	1	1	1	2	4	1	1	0
OG0001507:	1	1	1	2	2	1	1	2
OG0001508:	1	2	1	2	2	1	1	1
OG0001509:	2	2	0	1	1	1	2	2
OG0001510:	1	1	1	2	3	1	2	0
OG0001511:	2	1	1	2	2	2	1	0
OG0001512:	1	1	1	1	4	1	1	1
OG0001513:	2	2	0	1	1	2	2	1
OG0001514:	2	2	0	2	2	2	1	0
OG0001515:	1	1	1	3	1	1	2	1
OG0001516:	2	1	1	2	2	1	1	1
OG0001517:	1	1	1	2	3	1	1	1
OG0001518:	3	1	2	1	1	2	1	0
OG0001519:	2	1	1	2	2	1	1	1
OG0001520:	1	2	2	1	1	1	1	2
OG0001521:	1	2	2	1	1	2	1	1
OG0001522:	3	2	0	0	0	2	4	0
OG0001523:	2	1	1	2	2	1	1	1
OG0001524:	2	1	2	1	1	1	2	1
OG0001525:	1	1	2	1	1	2	2	1
OG0001526:	2	0	1	0	0	0	8	0
OG0001527:	1	1	1	2	3	1	1	1
OG0001528:	1	1	1	1	1	1	3	2
OG0001529:	2	1	1	1	1	1	2	2
OG0001530:	1	1	1	2	3	1	1	1
OG0001531:	1	1	1	2	3	1	1	1
OG0001532:	1	1	1	1	1	1	4	1
OG0001533:	1	2	1	1	1	2	2	1
OG0001534:	1	2	1	2	2	1	1	1
OG0001535:	1	1	2	1	2	1	2	1
OG0001536:	1	1	1	1	1	1	3	2
OG0001537:	1	1	1	2	3	1	1	1
OG0001538:	1	1	3	1	1	2	1	1
OG0001539:	2	3	1	0	0	1	2	2
OG0001540:	1	1	2	2	2	1	1	1
OG0001541:	1	1	1	4	1	1	1	1
OG0001542:	2	2	2	1	1	1	1	1
OG0001543:	1	2	1	2	2	1	1	1
OG0001544:	2	1	1	1	1	2	2	1
OG0001545:	3	1	1	1	1	1	1	2
OG0001546:	2	1	0	3	2	1	1	1
OG0001547:	1	3	2	2	2	0	1	0
OG0001548:	2	2	0	1	1	2	1	2
OG0001549:	1	1	1	2	2	1	2	1
OG0001550:	2	2	0	2	2	1	1	1
OG0001551:	1	3	2	1	1	1	1	1
OG0001552:	1	0	1	1	5	1	1	1
OG0001553:	1	1	1	1	1	1	2	3
OG0001554:	2	1	1	2	2	1	1	1
OG0001555:	1	3	1	1	1	1	2	1
OG0001556:	1	2	2	0	0	2	3	1
OG0001557:	2	1	1	1	1	2	2	1
OG0001558:	1	1	1	1	1	1	4	1
OG0001559:	1	1	1	2	2	1	2	1
OG0001560:	1	4	1	1	1	1	1	1
OG0001561:	1	1	1	2	2	1	2	1
OG0001562:	1	1	1	1	1	1	4	1
OG0001563:	1	0	1	0	0	0	9	0
OG0001564:	1	1	1	2	2	1	1	2
OG0001565:	1	2	1	1	1	1	2	2
OG0001566:	1	1	1	1	1	2	2	2
OG0001567:	1	1	1	1	1	1	4	1
OG0001568:	1	1	1	2	2	1	2	1
OG0001569:	1	1	1	3	2	1	1	1
OG0001570:	2	2	1	1	1	2	1	1
OG0001571:	1	1	1	2	2	1	1	2
OG0001572:	1	1	1	1	1	4	1	1
OG0001573:	1	1	2	2	1	1	1	2
OG0001574:	2	1	1	1	1	2	2	1
OG0001575:	2	2	1	2	1	0	2	1
OG0001576:	1	2	1	2	2	1	1	1
OG0001577:	1	1	1	1	1	1	2	3
OG0001578:	1	1	1	1	1	4	1	1
OG0001579:	1	1	1	1	1	1	3	2
OG0001580:	1	1	1	1	1	1	2	3
OG0001581:	2	1	1	1	1	2	2	1
OG0001582:	2	1	0	2	2	2	1	1
OG0001583:	1	1	1	2	2	2	2	0
OG0001584:	1	1	1	2	1	1	3	1
OG0001585:	1	2	1	2	2	1	1	1
OG0001586:	1	1	1	1	1	1	2	3
OG0001587:	2	0	2	1	1	2	2	1
OG0001588:	3	2	2	0	0	1	0	3
OG0001589:	2	1	1	1	1	2	2	1
OG0001590:	1	1	1	2	3	1	1	1
OG0001591:	1	1	1	2	2	2	1	1
OG0001592:	1	1	1	3	3	0	1	1
OG0001593:	1	1	1	1	1	1	2	3
OG0001594:	2	1	0	1	1	2	3	1
OG0001595:	1	1	1	2	2	1	1	2
OG0001596:	1	1	1	4	1	1	1	1
OG0001597:	1	1	1	2	3	1	1	1
OG0001598:	2	2	1	1	1	1	2	1
OG0001599:	1	2	1	1	1	1	2	2
OG0001600:	1	0	1	1	1	1	4	2
OG0001601:	2	1	1	1	1	2	2	1
OG0001602:	1	1	2	1	1	2	2	1
OG0001603:	2	1	1	1	1	1	3	1
OG0001604:	1	2	0	1	1	2	1	3
OG0001605:	1	1	1	1	2	2	1	2
OG0001606:	1	0	0	0	1	0	4	5
OG0001607:	1	1	1	1	1	1	3	2
OG0001608:	1	3	2	0	1	1	2	1
OG0001609:	1	1	1	2	2	2	1	1
OG0001610:	1	1	1	3	2	1	1	1
OG0001611:	1	3	1	1	2	1	1	1
OG0001612:	2	1	2	1	1	1	1	2
OG0001613:	1	1	1	1	1	1	4	1
OG0001614:	1	1	1	1	1	1	1	4
OG0001615:	1	1	1	3	1	1	2	1
OG0001616:	2	2	1	1	1	2	1	1
OG0001617:	1	2	1	2	2	1	1	1
OG0001618:	1	2	2	1	1	1	2	1
OG0001619:	1	1	1	2	3	1	1	1
OG0001620:	1	1	1	2	2	1	1	2
OG0001621:	1	1	1	1	1	1	4	1
OG0001622:	1	1	1	2	2	2	1	1
OG0001623:	1	1	1	1	1	1	1	4
OG0001624:	1	1	1	1	4	1	1	1
OG0001625:	1	2	1	1	1	3	1	1
OG0001626:	1	1	1	1	1	4	1	1
OG0001627:	0	0	0	6	5	0	0	0
OG0001628:	0	0	0	6	5	0	0	0
OG0001629:	0	0	0	7	4	0	0	0
OG0001630:	0	0	0	9	2	0	0	0
OG0001631:	0	0	0	10	1	0	0	0
OG0001632:	0	2	3	1	1	1	0	3
OG0001633:	0	0	0	1	10	0	0	0
OG0001634:	0	0	0	9	2	0	0	0
OG0001635:	0	1	2	1	5	1	0	1
OG0001636:	0	0	0	10	1	0	0	0
OG0001637:	0	0	0	1	10	0	0	0
OG0001638:	0	0	0	1	10	0	0	0
OG0001639:	0	0	0	3	4	2	1	1
OG0001640:	0	7	0	1	1	0	1	1
OG0001641:	0	10	0	0	0	0	0	1
OG0001642:	0	4	0	0	0	0	6	1
OG0001643:	0	0	0	0	11	0	0	0
OG0001644:	0	0	0	0	11	0	0	0
OG0001645:	0	0	0	0	11	0	0	0
OG0001646:	0	0	0	0	0	11	0	0
OG0001647:	1	1	1	1	1	1	3	1
OG0001648:	1	1	1	2	2	1	1	1
OG0001649:	1	1	1	2	2	1	1	1
OG0001650:	1	1	1	2	2	1	1	1
OG0001651:	1	1	1	2	2	1	1	1
OG0001652:	1	1	1	3	1	1	1	1
OG0001653:	1	1	1	2	2	1	1	1
OG0001654:	1	1	1	2	2	1	1	1
OG0001655:	1	1	1	2	2	1	1	1
OG0001656:	1	0	1	0	1	1	1	5
OG0001657:	1	1	1	2	2	1	1	1
OG0001658:	1	1	1	2	2	1	1	1
OG0001659:	1	1	1	2	2	1	1	1
OG0001660:	1	3	1	1	1	1	1	1
OG0001661:	1	1	1	1	1	3	1	1
OG0001662:	1	1	1	1	1	3	1	1
OG0001663:	1	1	1	2	2	1	1	1
OG0001664:	1	1	1	2	2	1	1	1
OG0001665:	1	1	1	2	2	1	1	1
OG0001666:	1	1	1	2	2	1	1	1
OG0001667:	1	1	1	1	2	1	1	2
OG0001668:	1	1	1	2	2	1	1	1
OG0001669:	1	1	1	2	2	1	1	1
OG0001670:	1	1	1	1	1	1	2	2
OG0001671:	1	1	1	1	1	1	2	2
OG0001672:	1	1	1	2	2	1	1	1
OG0001673:	1	1	1	3	1	1	1	1
OG0001674:	1	1	1	3	1	1	1	1
OG0001675:	4	2	1	0	0	1	2	0
OG0001676:	1	1	1	2	2	1	1	1
OG0001677:	1	1	1	1	1	2	2	1
OG0001678:	1	1	1	2	2	1	1	1
OG0001679:	1	1	1	2	2	1	1	1
OG0001680:	1	1	1	2	2	1	1	1
OG0001681:	1	1	1	1	1	1	2	2
OG0001682:	1	1	1	1	1	1	2	2
OG0001683:	1	1	1	2	2	1	1	1
OG0001684:	1	2	1	1	1	2	1	1
OG0001685:	1	3	1	1	1	1	1	1
OG0001686:	1	1	1	2	3	1	1	0
OG0001687:	1	0	1	3	2	1	1	1
OG0001688:	1	1	1	2	2	1	1	1
OG0001689:	1	1	2	2	1	1	1	1
OG0001690:	1	5	0	0	1	1	1	1
OG0001691:	1	1	1	1	1	1	3	1
OG0001692:	1	3	1	0	0	4	1	0
OG0001693:	1	1	1	2	2	1	1	1
OG0001694:	1	1	1	1	2	2	1	1
OG0001695:	1	1	1	2	2	1	1	1
OG0001696:	2	1	1	1	1	1	2	1
OG0001697:	9	0	0	0	0	0	1	0
OG0001698:	2	2	1	1	1	1	1	1
OG0001699:	1	1	2	1	1	1	2	1
OG0001700:	1	2	2	0	0	4	1	0
OG0001701:	1	1	2	1	1	2	1	1
OG0001702:	1	1	1	2	2	1	1	1
OG0001703:	1	1	1	2	2	1	1	1
OG0001704:	1	1	1	2	1	1	2	1
OG0001705:	1	1	1	2	2	1	1	1
OG0001706:	1	1	1	1	1	1	1	3
OG0001707:	1	1	1	2	2	1	1	1
OG0001708:	1	0	1	5	2	0	1	0
OG0001709:	1	1	1	2	2	1	1	1
OG0001710:	1	1	1	2	2	1	1	1
OG0001711:	1	1	1	1	1	1	2	2
OG0001712:	1	1	1	2	2	1	1	1
OG0001713:	1	1	1	2	2	1	1	1
OG0001714:	1	1	1	2	2	1	1	1
OG0001715:	2	1	1	2	1	2	1	0
OG0001716:	1	1	1	1	1	3	1	1
OG0001717:	1	1	1	2	2	1	1	1
OG0001718:	1	2	1	1	1	1	1	2
OG0001719:	1	1	1	1	3	1	1	1
OG0001720:	1	1	1	2	2	1	1	1
OG0001721:	1	1	1	2	2	1	1	1
OG0001722:	1	1	1	3	1	1	1	1
OG0001723:	1	1	1	2	2	1	1	1
OG0001724:	1	2	2	1	0	1	1	2
OG0001725:	1	1	1	2	2	1	1	1
OG0001726:	1	1	1	1	3	1	1	1
OG0001727:	1	1	1	1	1	1	2	2
OG0001728:	1	1	1	1	1	1	2	2
OG0001729:	1	1	1	3	1	1	1	1
OG0001730:	2	2	1	1	1	1	1	1
OG0001731:	1	1	2	1	2	1	1	1
OG0001732:	1	1	1	1	1	1	2	2
OG0001733:	1	1	1	1	3	1	1	1
OG0001734:	1	2	2	1	1	0	1	2
OG0001735:	1	1	1	2	2	1	1	1
OG0001736:	1	1	1	1	1	1	2	2
OG0001737:	1	1	1	1	1	1	2	2
OG0001738:	1	1	1	2	2	1	1	1
OG0001739:	1	1	1	2	2	1	1	1
OG0001740:	1	1	1	2	2	1	1	1
OG0001741:	1	1	2	1	1	1	1	2
OG0001742:	1	1	1	1	4	1	1	0
OG0001743:	1	1	1	2	2	1	1	1
OG0001744:	2	2	1	1	1	1	1	1
OG0001745:	1	1	1	2	2	1	1	1
OG0001746:	1	1	1	2	2	1	1	1
OG0001747:	1	1	1	1	1	1	3	1
OG0001748:	1	1	1	3	1	1	1	1
OG0001749:	1	1	1	1	1	1	2	2
OG0001750:	1	1	1	2	2	1	1	1
OG0001751:	1	1	1	1	3	1	1	1
OG0001752:	1	2	0	0	0	6	1	0
OG0001753:	1	1	1	1	1	1	2	2
OG0001754:	1	1	1	1	1	1	1	3
OG0001755:	1	1	1	2	2	1	1	1
OG0001756:	2	1	2	0	0	2	2	1
OG0001757:	1	1	1	2	2	1	1	1
OG0001758:	1	1	1	1	1	1	2	2
OG0001759:	1	1	1	2	2	1	1	1
OG0001760:	2	1	1	2	1	1	1	1
OG0001761:	2	1	1	1	1	1	2	1
OG0001762:	1	1	1	2	2	1	1	1
OG0001763:	1	2	1	1	1	1	2	1
OG0001764:	1	2	1	1	1	1	1	2
OG0001765:	1	1	1	1	1	1	3	1
OG0001766:	1	1	1	2	2	1	1	1
OG0001767:	1	1	1	3	1	1	1	1
OG0001768:	1	1	1	1	1	1	3	1
OG0001769:	1	1	2	1	1	2	1	1
OG0001770:	1	1	1	1	1	1	3	1
OG0001771:	1	1	1	1	1	1	2	2
OG0001772:	1	1	1	1	1	1	3	1
OG0001773:	1	1	3	1	1	1	1	1
OG0001774:	1	1	1	1	1	1	2	2
OG0001775:	1	1	1	1	1	1	2	2
OG0001776:	1	2	1	1	1	2	1	1
OG0001777:	1	1	1	2	2	1	1	1
OG0001778:	9	0	0	0	0	0	1	0
OG0001779:	1	1	1	1	1	1	1	3
OG0001780:	1	1	1	2	2	1	1	1
OG0001781:	1	1	1	2	2	3	0	0
OG0001782:	1	3	1	1	1	1	1	1
OG0001783:	1	1	1	3	1	1	1	1
OG0001784:	1	1	1	1	3	1	1	1
OG0001785:	1	1	1	3	1	1	1	1
OG0001786:	1	1	1	1	1	1	1	3
OG0001787:	1	1	1	1	1	2	1	2
OG0001788:	1	1	2	2	1	1	1	1
OG0001789:	1	1	1	2	2	1	1	1
OG0001790:	2	2	2	1	1	0	2	0
OG0001791:	1	1	1	1	1	3	1	1
OG0001792:	1	1	1	2	1	1	2	1
OG0001793:	1	1	2	1	2	1	1	1
OG0001794:	1	1	1	1	1	2	2	1
OG0001795:	1	1	1	1	1	1	2	2
OG0001796:	1	1	1	2	2	1	1	1
OG0001797:	2	1	1	1	1	2	1	1
OG0001798:	1	2	1	1	1	1	2	1
OG0001799:	2	2	2	0	0	1	3	0
OG0001800:	2	1	1	1	1	1	2	1
OG0001801:	1	0	1	3	2	1	1	1
OG0001802:	1	0	2	1	1	1	1	3
OG0001803:	2	1	0	2	2	2	1	0
OG0001804:	1	1	1	1	1	1	2	2
OG0001805:	1	1	1	1	1	1	3	1
OG0001806:	1	1	1	2	2	1	1	1
OG0001807:	1	5	1	0	0	1	1	1
OG0001808:	2	1	1	1	1	2	1	1
OG0001809:	1	1	1	1	2	1	1	2
OG0001810:	1	1	1	2	2	1	1	1
OG0001811:	1	1	1	1	1	1	3	1
OG0001812:	1	1	1	1	1	1	2	2
OG0001813:	1	2	1	1	1	2	1	1
OG0001814:	1	3	1	1	1	1	1	1
OG0001815:	2	2	1	1	1	1	1	1
OG0001816:	1	3	1	1	1	1	1	1
OG0001817:	1	1	1	1	1	1	3	1
OG0001818:	1	1	1	1	1	1	3	1
OG0001819:	1	3	1	1	1	1	1	1
OG0001820:	1	1	1	2	1	1	2	1
OG0001821:	1	1	1	1	1	1	1	3
OG0001822:	1	2	1	1	1	1	1	2
OG0001823:	1	1	1	2	2	1	1	1
OG0001824:	1	1	1	1	1	1	3	1
OG0001825:	1	1	1	2	2	1	1	1
OG0001826:	1	1	1	2	2	1	1	1
OG0001827:	2	1	1	2	1	1	1	1
OG0001828:	1	1	1	1	1	1	3	1
OG0001829:	1	1	1	1	1	1	3	1
OG0001830:	1	1	1	1	2	1	2	1
OG0001831:	1	1	1	1	1	2	2	1
OG0001832:	1	1	1	1	1	1	3	1
OG0001833:	1	1	1	1	1	1	3	1
OG0001834:	1	1	1	2	1	2	1	1
OG0001835:	1	2	1	1	1	1	2	1
OG0001836:	1	1	2	1	1	2	2	0
OG0001837:	1	2	1	1	1	1	1	2
OG0001838:	1	0	0	1	4	1	2	1
OG0001839:	1	2	1	1	1	1	2	1
OG0001840:	1	1	1	1	2	1	1	2
OG0001841:	1	1	1	2	2	1	1	1
OG0001842:	1	1	1	1	1	1	2	2
OG0001843:	1	1	1	1	1	1	2	2
OG0001844:	1	1	1	1	1	2	1	2
OG0001845:	1	1	1	1	1	1	3	1
OG0001846:	1	1	1	1	2	1	2	1
OG0001847:	1	1	1	1	1	1	2	2
OG0001848:	2	1	1	0	0	2	3	1
OG0001849:	1	1	1	1	1	1	2	2
OG0001850:	1	1	1	1	1	1	2	2
OG0001851:	1	2	1	1	1	1	2	1
OG0001852:	1	1	1	1	1	1	2	2
OG0001853:	1	1	1	2	2	1	1	1
OG0001854:	2	1	0	2	3	1	0	1
OG0001855:	1	1	1	1	1	1	2	2
OG0001856:	1	2	2	1	1	1	1	1
OG0001857:	1	1	1	1	1	1	2	2
OG0001858:	1	1	1	1	1	1	2	2
OG0001859:	1	1	1	2	2	1	1	1
OG0001860:	1	1	1	1	1	1	2	2
OG0001861:	1	1	1	1	1	1	3	1
OG0001862:	1	1	1	2	2	1	1	1
OG0001863:	1	1	1	2	2	1	1	1
OG0001864:	1	2	1	1	1	1	2	1
OG0001865:	1	1	2	1	1	1	2	1
OG0001866:	1	1	1	1	1	1	3	1
OG0001867:	1	1	1	2	2	1	1	1
OG0001868:	1	1	1	2	2	1	1	1
OG0001869:	1	1	1	2	2	1	1	1
OG0001870:	1	1	1	1	3	1	1	1
OG0001871:	1	1	1	2	2	1	1	1
OG0001872:	1	1	2	1	1	1	1	2
OG0001873:	1	1	1	1	1	1	3	1
OG0001874:	1	2	1	2	1	1	1	1
OG0001875:	1	1	1	2	2	1	1	1
OG0001876:	1	3	1	1	1	1	1	1
OG0001877:	3	2	2	0	0	1	1	1
OG0001878:	1	1	1	0	0	5	1	1
OG0001879:	1	1	1	2	2	1	1	1
OG0001880:	1	1	1	2	2	1	1	1
OG0001881:	1	1	1	1	1	1	2	2
OG0001882:	1	1	1	1	1	1	2	2
OG0001883:	1	1	1	1	3	1	1	1
OG0001884:	1	1	1	1	1	4	1	0
OG0001885:	2	1	1	1	1	2	1	1
OG0001886:	1	1	1	1	1	1	2	2
OG0001887:	1	1	1	1	1	1	2	2
OG0001888:	1	1	1	1	1	1	2	2
OG0001889:	1	1	1	2	2	1	1	1
OG0001890:	1	1	1	3	1	1	1	1
OG0001891:	1	1	3	1	1	1	1	1
OG0001892:	1	1	1	2	2	1	1	1
OG0001893:	1	1	1	2	2	1	1	1
OG0001894:	1	2	1	1	2	1	1	1
OG0001895:	1	1	1	2	2	1	1	1
OG0001896:	1	1	1	2	2	1	1	1
OG0001897:	1	1	1	2	2	1	1	1
OG0001898:	1	1	2	1	1	1	2	1
OG0001899:	1	1	0	3	2	1	1	1
OG0001900:	1	1	1	2	2	1	1	1
OG0001901:	1	1	1	2	2	1	1	1
OG0001902:	1	1	1	1	1	1	2	2
OG0001903:	2	1	1	1	1	1	2	1
OG0001904:	10	0	0	0	0	0	0	0
OG0001905:	1	1	1	1	2	2	1	1
OG0001906:	7	0	0	0	0	0	3	0
OG0001907:	1	1	1	2	1	1	2	1
OG0001908:	1	1	1	2	2	1	1	1
OG0001909:	2	1	1	1	1	2	2	0
OG0001910:	2	1	2	1	1	1	1	1
OG0001911:	1	1	1	1	1	1	2	2
OG0001912:	1	1	1	1	1	1	3	1
OG0001913:	1	1	1	1	1	2	2	1
OG0001914:	1	5	0	1	1	1	0	1
OG0001915:	2	1	0	2	2	1	1	1
OG0001916:	1	1	1	1	1	1	3	1
OG0001917:	1	1	1	3	1	1	1	1
OG0001918:	1	2	1	1	1	1	2	1
OG0001919:	1	1	0	4	2	1	0	1
OG0001920:	1	1	1	1	1	1	2	2
OG0001921:	1	1	1	2	2	1	1	1
OG0001922:	1	1	1	2	1	0	3	1
OG0001923:	1	1	1	1	3	1	1	1
OG0001924:	1	1	1	1	1	3	1	1
OG0001925:	1	2	1	1	1	1	1	2
OG0001926:	1	1	1	3	1	1	1	1
OG0001927:	1	1	1	2	1	1	2	1
OG0001928:	2	1	1	1	1	1	1	2
OG0001929:	1	1	1	3	1	1	1	1
OG0001930:	1	1	1	1	1	1	1	3
OG0001931:	1	1	1	2	2	1	1	1
OG0001932:	1	1	1	3	1	1	1	1
OG0001933:	1	1	1	1	1	1	2	2
OG0001934:	1	1	1	2	2	1	1	1
OG0001935:	1	0	1	4	1	1	1	1
OG0001936:	5	0	0	0	0	0	5	0
OG0001937:	1	1	1	1	1	1	2	2
OG0001938:	1	1	1	1	1	1	2	2
OG0001939:	1	1	1	2	2	1	1	1
OG0001940:	1	1	1	2	2	1	1	1
OG0001941:	3	1	1	1	1	1	1	1
OG0001942:	1	1	1	2	2	1	1	1
OG0001943:	1	1	1	2	2	1	1	1
OG0001944:	1	1	1	2	2	1	1	1
OG0001945:	1	2	1	1	1	1	2	1
OG0001946:	1	1	1	2	2	1	1	1
OG0001947:	2	1	1	1	1	0	3	1
OG0001948:	2	1	1	2	1	1	1	1
OG0001949:	2	1	1	1	1	2	1	1
OG0001950:	1	1	1	2	2	1	1	1
OG0001951:	1	1	0	1	5	1	0	1
OG0001952:	1	0	1	2	2	2	1	1
OG0001953:	1	1	1	2	2	1	2	0
OG0001954:	3	0	1	1	1	1	2	1
OG0001955:	2	1	1	1	1	1	1	2
OG0001956:	2	1	1	1	1	1	2	1
OG0001957:	2	1	1	1	1	1	2	1
OG0001958:	1	1	1	1	1	1	2	2
OG0001959:	1	1	1	2	2	1	1	1
OG0001960:	1	1	1	2	2	1	1	1
OG0001961:	1	1	2	2	1	1	1	1
OG0001962:	1	1	1	1	1	1	3	1
OG0001963:	1	1	1	1	1	1	2	2
OG0001964:	2	1	1	2	1	1	1	1
OG0001965:	1	0	0	3	5	0	0	1
OG0001966:	1	1	1	2	2	1	1	1
OG0001967:	1	2	1	1	1	2	1	1
OG0001968:	1	2	1	1	1	1	2	1
OG0001969:	1	1	1	2	2	1	1	1
OG0001970:	1	1	1	2	1	2	1	1
OG0001971:	1	1	1	2	2	1	1	1
OG0001972:	7	0	0	0	0	0	3	0
OG0001973:	3	1	1	1	1	1	1	1
OG0001974:	1	3	1	1	1	1	1	1
OG0001975:	1	1	1	1	1	1	2	2
OG0001976:	1	1	1	2	2	1	1	1
OG0001977:	1	2	1	1	1	1	3	0
OG0001978:	1	1	1	1	1	1	1	3
OG0001979:	1	2	1	1	1	1	1	2
OG0001980:	1	0	1	2	2	1	2	1
OG0001981:	1	1	2	1	1	1	2	1
OG0001982:	1	1	1	1	1	1	2	2
OG0001983:	1	1	1	1	1	1	3	1
OG0001984:	1	1	1	1	1	1	3	1
OG0001985:	1	1	1	1	1	1	3	1
OG0001986:	1	1	1	1	1	1	1	3
OG0001987:	1	1	1	1	1	3	1	1
OG0001988:	1	1	1	1	2	1	2	1
OG0001989:	1	1	2	1	1	1	2	1
OG0001990:	1	3	1	1	1	1	1	1
OG0001991:	4	2	1	0	0	0	2	1
OG0001992:	1	2	1	1	1	1	2	1
OG0001993:	1	1	1	2	2	1	1	1
OG0001994:	1	1	1	1	1	1	2	2
OG0001995:	1	2	2	1	1	1	1	1
OG0001996:	1	1	1	2	2	1	1	1
OG0001997:	1	1	1	1	1	1	2	2
[truncated: 20,703 more rows]
