# Supplementary material for: A chromosome-level genome assembly of Cairina moschata and comparative genomic analyses
Source: BMC Genomics. 2021 Jul 30;22:581. doi: 10.1186/s12864-021-07897-4 (PMC8325232; doi:10.1186/s12864-021-07897-4)
Supplement: Supplementary file 8 — Additional file 8: Table S6. 762 Muscovy duck-specific genes. [file 12864_2021_7897_MOESM8_ESM.xlsx]

## Sheet: Sheet1
Table S6: 762 Muscovy duck-specific genes
	Cairna moschata
OG0002086:	evm.model.Chr1.1112 evm.model.Chr5.1046 evm.model.Chr8.195 evm.model.ChrUn_scaffold1101.1 evm.model.ChrUn_scaffold249.3 evm.model.ChrUn_scaffold519.1 evm.model.ChrUn_scaffold582.1 evm.model.ChrUn_scaffold615.1 evm.model.ChrUn_scaffold635.1 evm.model.ChrUn_scaffold913.1
OG0014395:	evm.model.Chr1.1641 evm.model.Chr13.69 evm.model.Chr4.641 evm.model.Chr6.199
OG0015037:	evm.model.Chr1.705 evm.model.Chr1.706 evm.model.Chr3.604
OG0015040:	evm.model.Chr1.369 evm.model.Chr1.370 evm.model.Chr10.244
OG0015044:	evm.model.Chr1.179 evm.model.Chr3.1 evm.model.ChrUn_scaffold249.1
OG0015049:	evm.model.Chr16.172 evm.model.Chr16.173 evm.model.Chr20.290
OG0015053:	evm.model.Chr2.701 evm.model.Chr2.703 evm.model.Chr2.705
OG0015056:	evm.model.Chr2.1245 evm.model.Chr24.35 evm.model.Chr3.1005
OG0017211:	evm.model.Chr1.553 evm.model.Chr2.141
OG0017214:	evm.model.Chr1.1738 evm.model.Chr13.82
OG0017216:	evm.model.Chr1.1215 evm.model.Chr13.126
OG0017218:	evm.model.Chr1.914 evm.model.Chr3.611
OG0017220:	evm.model.Chr1.579 evm.model.Chr10.216
OG0017222:	evm.model.Chr1.472 evm.model.Chr10.44
OG0017230:	evm.model.Chr1.413 evm.model.Chr9.220
OG0017233:	evm.model.Chr1.1565 evm.model.Chr5.935
OG0017234:	evm.model.Chr1.127 evm.model.Chr13.40
OG0017236:	evm.model.Chr1.1162 evm.model.Chr1.1163
OG0017237:	evm.model.Chr1.1740 evm.model.Chr13.81
OG0017240:	evm.model.Chr1.669 evm.model.Chr1.671
OG0017251:	evm.model.Chr11.224 evm.model.ChrZ.30
OG0017252:	evm.model.Chr11.92 evm.model.ChrZ.481
OG0017259:	evm.model.Chr14.279 evm.model.Chr4.242
OG0017261:	evm.model.Chr14.89 evm.model.Chr4.313
OG0017265:	evm.model.Chr16.215 evm.model.Chr16.216
OG0017266:	evm.model.Chr16.12 evm.model.Chr16.5
OG0017268:	evm.model.Chr18.284 evm.model.ChrUn_scaffold1225.1
OG0017276:	evm.model.Chr2.416 evm.model.Chr7.214
OG0017280:	evm.model.Chr2.434 evm.model.Chr7.320
OG0017289:	evm.model.Chr20.297 evm.model.Chr20.299
OG0017295:	evm.model.Chr25.76 evm.model.ChrUn_scaffold499.1
OG0017308:	evm.model.Chr3.361 evm.model.Chr5.810
OG0017310:	evm.model.Chr3.397 evm.model.Chr5.774
OG0017314:	evm.model.Chr3.1014 evm.model.Chr5.322
OG0017337:	evm.model.Chr5.739 evm.model.ChrUn_scaffold1188.1
OG0017364:	evm.model.ChrUn_scaffold184.2 evm.model.ChrUn_scaffold184.3
OG0017385:	evm.model.ChrZ.413 evm.model.ChrZ.415
OG0019979:	evm.model.Chr1.704
OG0019980:	evm.model.Chr1.755
OG0019981:	evm.model.Chr1.291
OG0019982:	evm.model.Chr1.1708
OG0019983:	evm.model.Chr1.48
OG0019984:	evm.model.Chr1.1934
OG0019985:	evm.model.Chr1.1606
OG0019986:	evm.model.Chr1.1851
OG0019987:	evm.model.Chr1.1091
OG0019988:	evm.model.Chr1.947
OG0019989:	evm.model.Chr1.263
OG0019990:	evm.model.Chr1.1591
OG0019991:	evm.model.Chr1.567
OG0019992:	evm.model.Chr1.1629
OG0019993:	evm.model.Chr1.1846
OG0019994:	evm.model.Chr1.729
OG0019995:	evm.model.Chr1.1280
OG0019996:	evm.model.Chr1.1458
OG0019997:	evm.model.Chr1.1509
OG0019998:	evm.model.Chr1.441
OG0019999:	evm.model.Chr1.318
OG0020000:	evm.model.Chr1.1583
OG0020001:	evm.model.Chr1.476
OG0020002:	evm.model.Chr1.996
OG0020003:	evm.model.Chr1.962
OG0020004:	evm.model.Chr1.839
OG0020005:	evm.model.Chr1.793
OG0020006:	evm.model.Chr1.351
OG0020007:	evm.model.Chr1.212
OG0020008:	evm.model.Chr1.1535
OG0020009:	evm.model.Chr1.243
OG0020010:	evm.model.Chr1.1496
OG0020011:	evm.model.Chr1.58
OG0020012:	evm.model.Chr1.1541
OG0020013:	evm.model.Chr1.102
OG0020014:	evm.model.Chr1.932
OG0020015:	evm.model.Chr1.1252
OG0020016:	evm.model.Chr1.1137
OG0020017:	evm.model.Chr1.1806
OG0020018:	evm.model.Chr1.381
OG0020019:	evm.model.Chr1.1078
OG0020020:	evm.model.Chr1.1676
OG0020021:	evm.model.Chr1.623
OG0020022:	evm.model.Chr1.1776
OG0020023:	evm.model.Chr1.1475
OG0020024:	evm.model.Chr1.1715
OG0020025:	evm.model.Chr1.646
OG0020026:	evm.model.Chr1.1908
OG0020027:	evm.model.Chr1.1182
OG0020028:	evm.model.Chr1.952
OG0020029:	evm.model.Chr1.1229
OG0020030:	evm.model.Chr1.183
OG0020031:	evm.model.Chr1.356
OG0020032:	evm.model.Chr1.703
OG0020033:	evm.model.Chr1.432
OG0020034:	evm.model.Chr1.473
OG0020035:	evm.model.Chr1.569
OG0020036:	evm.model.Chr1.599
OG0020037:	evm.model.Chr1.283
OG0020038:	evm.model.Chr1.1819
OG0020039:	evm.model.Chr1.494
OG0020040:	evm.model.Chr1.416
OG0020041:	evm.model.Chr1.1898
OG0020042:	evm.model.Chr1.1494
OG0020043:	evm.model.Chr1.60
OG0020044:	evm.model.Chr1.1052
OG0020045:	evm.model.Chr1.756
OG0020046:	evm.model.Chr1.1667
OG0020047:	evm.model.Chr1.144
OG0020048:	evm.model.Chr1.357
OG0020049:	evm.model.Chr1.387
OG0020050:	evm.model.Chr1.165
OG0020051:	evm.model.Chr1.1569
OG0020052:	evm.model.Chr1.1010
OG0020053:	evm.model.Chr1.575
OG0020054:	evm.model.Chr1.1720
OG0020055:	evm.model.Chr1.759
OG0020056:	evm.model.Chr1.367
OG0020057:	evm.model.Chr1.1258
OG0020058:	evm.model.Chr1.1635
OG0020059:	evm.model.Chr1.685
OG0020060:	evm.model.Chr1.498
OG0020061:	evm.model.Chr1.163
OG0020062:	evm.model.Chr1.1760
OG0020063:	evm.model.Chr1.712
OG0020064:	evm.model.Chr1.1170
OG0020065:	evm.model.Chr1.403
OG0020066:	evm.model.Chr1.260
OG0020067:	evm.model.Chr1.244
OG0020068:	evm.model.Chr1.59
OG0020069:	evm.model.Chr1.267
OG0020070:	evm.model.Chr1.1894
OG0020071:	evm.model.Chr1.1051
OG0020072:	evm.model.Chr1.1138
OG0020073:	evm.model.Chr1.1134
OG0020074:	evm.model.Chr1.679
OG0020075:	evm.model.Chr1.1515
OG0020076:	evm.model.Chr1.781
OG0020077:	evm.model.Chr1.1874
OG0020078:	evm.model.Chr1.1396
OG0020079:	evm.model.Chr10.213
OG0020080:	evm.model.Chr10.191
OG0020081:	evm.model.Chr10.49
OG0020082:	evm.model.Chr10.289
OG0020083:	evm.model.Chr10.4
OG0020084:	evm.model.Chr10.206
OG0020085:	evm.model.Chr10.203
OG0020086:	evm.model.Chr10.185
OG0020087:	evm.model.Chr10.205
OG0020088:	evm.model.Chr10.263
OG0020089:	evm.model.Chr10.61
OG0020090:	evm.model.Chr10.36
OG0020091:	evm.model.Chr11.259
OG0020092:	evm.model.Chr11.98
OG0020093:	evm.model.Chr11.306
OG0020094:	evm.model.Chr11.29
OG0020095:	evm.model.Chr11.157
OG0020096:	evm.model.Chr11.262
OG0020097:	evm.model.Chr11.104
OG0020098:	evm.model.Chr11.74
OG0020099:	evm.model.Chr11.202
OG0020100:	evm.model.Chr11.105
OG0020101:	evm.model.Chr11.34
OG0020102:	evm.model.Chr11.232
OG0020103:	evm.model.Chr11.22
OG0020104:	evm.model.Chr12.76
OG0020105:	evm.model.Chr12.172
OG0020106:	evm.model.Chr12.118
OG0020107:	evm.model.Chr12.64
OG0020108:	evm.model.Chr12.162
OG0020109:	evm.model.Chr12.67
OG0020110:	evm.model.Chr12.132
OG0020111:	evm.model.Chr12.4
OG0020112:	evm.model.Chr12.136
OG0020113:	evm.model.Chr13.35
OG0020114:	evm.model.Chr13.305
OG0020115:	evm.model.Chr13.306
OG0020116:	evm.model.Chr13.131
OG0020117:	evm.model.Chr13.263
OG0020118:	evm.model.Chr13.230
OG0020119:	evm.model.Chr13.130
OG0020120:	evm.model.Chr13.181
OG0020121:	evm.model.Chr13.26
OG0020122:	evm.model.Chr13.345
OG0020123:	evm.model.Chr13.75
OG0020124:	evm.model.Chr13.65
OG0020125:	evm.model.Chr13.125
OG0020126:	evm.model.Chr14.101
OG0020127:	evm.model.Chr14.197
OG0020128:	evm.model.Chr14.246
OG0020129:	evm.model.Chr14.265
OG0020130:	evm.model.Chr14.78
OG0020131:	evm.model.Chr14.170
OG0020132:	evm.model.Chr14.242
OG0020133:	evm.model.Chr14.61
OG0020134:	evm.model.Chr14.238
OG0020135:	evm.model.Chr14.313
OG0020136:	evm.model.Chr14.110
OG0020137:	evm.model.Chr14.275
OG0020138:	evm.model.Chr14.314
OG0020139:	evm.model.Chr14.254
OG0020140:	evm.model.Chr14.322
OG0020141:	evm.model.Chr15.182
OG0020142:	evm.model.Chr15.358
OG0020143:	evm.model.Chr15.79
OG0020144:	evm.model.Chr15.78
OG0020145:	evm.model.Chr15.1
OG0020146:	evm.model.Chr15.339
OG0020147:	evm.model.Chr15.202
OG0020148:	evm.model.Chr15.172
OG0020149:	evm.model.Chr15.166
OG0020150:	evm.model.Chr15.278
OG0020151:	evm.model.Chr15.42
OG0020152:	evm.model.Chr15.128
OG0020153:	evm.model.Chr15.357
OG0020154:	evm.model.Chr16.40
OG0020155:	evm.model.Chr16.157
OG0020156:	evm.model.Chr16.37
OG0020157:	evm.model.Chr16.251
OG0020158:	evm.model.Chr16.33
OG0020159:	evm.model.Chr17.19
OG0020160:	evm.model.Chr18.153
OG0020161:	evm.model.Chr18.283
OG0020162:	evm.model.Chr18.91
OG0020163:	evm.model.Chr18.120
OG0020164:	evm.model.Chr18.164
OG0020165:	evm.model.Chr18.83
OG0020166:	evm.model.Chr18.206
OG0020167:	evm.model.Chr18.84
OG0020168:	evm.model.Chr18.174
OG0020169:	evm.model.Chr18.29
OG0020170:	evm.model.Chr18.230
OG0020171:	evm.model.Chr19.139
OG0020172:	evm.model.Chr19.176
OG0020173:	evm.model.Chr19.192
OG0020174:	evm.model.Chr19.256
OG0020175:	evm.model.Chr19.191
OG0020176:	evm.model.Chr19.208
OG0020177:	evm.model.Chr19.80
OG0020178:	evm.model.Chr19.182
OG0020179:	evm.model.Chr2.938
OG0020180:	evm.model.Chr2.924
OG0020181:	evm.model.Chr2.286
OG0020182:	evm.model.Chr2.1091
OG0020183:	evm.model.Chr2.126
OG0020184:	evm.model.Chr2.981
OG0020185:	evm.model.Chr2.415
OG0020186:	evm.model.Chr2.19
OG0020187:	evm.model.Chr2.221
OG0020188:	evm.model.Chr2.749
OG0020189:	evm.model.Chr2.783
OG0020190:	evm.model.Chr2.1278
OG0020191:	evm.model.Chr2.764
OG0020192:	evm.model.Chr2.973
OG0020193:	evm.model.Chr2.1247
OG0020194:	evm.model.Chr2.795
OG0020195:	evm.model.Chr2.453
OG0020196:	evm.model.Chr2.595
OG0020197:	evm.model.Chr2.731
OG0020198:	evm.model.Chr2.1113
OG0020199:	evm.model.Chr2.799
OG0020200:	evm.model.Chr2.1089
OG0020201:	evm.model.Chr2.661
OG0020202:	evm.model.Chr2.999
OG0020203:	evm.model.Chr2.315
OG0020204:	evm.model.Chr2.939
OG0020205:	evm.model.Chr2.1191
OG0020206:	evm.model.Chr2.746
OG0020207:	evm.model.Chr2.896
OG0020208:	evm.model.Chr2.433
OG0020209:	evm.model.Chr2.337
OG0020210:	evm.model.Chr2.289
OG0020211:	evm.model.Chr2.256
OG0020212:	evm.model.Chr2.1190
OG0020213:	evm.model.Chr2.843
OG0020214:	evm.model.Chr2.593
OG0020215:	evm.model.Chr2.958
OG0020216:	evm.model.Chr2.146
OG0020217:	evm.model.Chr2.605
OG0020218:	evm.model.Chr2.130
OG0020219:	evm.model.Chr2.903
OG0020220:	evm.model.Chr2.1332
OG0020221:	evm.model.Chr2.523
OG0020222:	evm.model.Chr2.1217
OG0020223:	evm.model.Chr2.378
OG0020224:	evm.model.Chr2.732
OG0020225:	evm.model.Chr2.538
OG0020226:	evm.model.Chr2.127
OG0020227:	evm.model.Chr2.205
OG0020228:	evm.model.Chr2.45
OG0020229:	evm.model.Chr2.949
OG0020230:	evm.model.Chr2.331
OG0020231:	evm.model.Chr2.325
OG0020232:	evm.model.Chr2.170
OG0020233:	evm.model.Chr2.1196
OG0020234:	evm.model.Chr2.404
OG0020235:	evm.model.Chr2.76
OG0020236:	evm.model.Chr2.71
OG0020237:	evm.model.Chr2.940
OG0020238:	evm.model.Chr2.1297
OG0020239:	evm.model.Chr2.99
OG0020240:	evm.model.Chr2.687
OG0020241:	evm.model.Chr2.154
OG0020242:	evm.model.Chr2.734
OG0020243:	evm.model.Chr2.1011
OG0020244:	evm.model.Chr2.632
OG0020245:	evm.model.Chr2.505
OG0020246:	evm.model.Chr2.140
OG0020247:	evm.model.Chr2.381
OG0020248:	evm.model.Chr2.1249
OG0020249:	evm.model.Chr2.789
OG0020250:	evm.model.Chr2.1202
OG0020251:	evm.model.Chr2.641
OG0020252:	evm.model.Chr2.105
OG0020253:	evm.model.Chr2.508
OG0020254:	evm.model.Chr2.604
OG0020255:	evm.model.Chr2.1270
OG0020256:	evm.model.Chr2.617
OG0020257:	evm.model.Chr2.1299
OG0020258:	evm.model.Chr2.436
OG0020259:	evm.model.Chr2.1367
OG0020260:	evm.model.Chr2.1051
OG0020261:	evm.model.Chr2.72
OG0020262:	evm.model.Chr2.469
OG0020263:	evm.model.Chr2.1225
OG0020264:	evm.model.Chr2.1192
OG0020265:	evm.model.Chr2.227
OG0020266:	evm.model.Chr2.317
OG0020267:	evm.model.Chr2.554
OG0020268:	evm.model.Chr20.354
OG0020269:	evm.model.Chr20.37
OG0020270:	evm.model.Chr20.368
OG0020271:	evm.model.Chr20.38
OG0020272:	evm.model.Chr20.188
OG0020273:	evm.model.Chr20.311
OG0020274:	evm.model.Chr20.306
OG0020275:	evm.model.Chr20.322
OG0020276:	evm.model.Chr20.59
OG0020277:	evm.model.Chr20.51
OG0020278:	evm.model.Chr20.211
OG0020279:	evm.model.Chr20.327
OG0020280:	evm.model.Chr20.164
OG0020281:	evm.model.Chr20.259
OG0020282:	evm.model.Chr20.67
OG0020283:	evm.model.Chr20.347
OG0020284:	evm.model.Chr20.249
OG0020285:	evm.model.Chr20.130
OG0020286:	evm.model.Chr20.168
OG0020287:	evm.model.Chr20.378
OG0020288:	evm.model.Chr20.174
OG0020289:	evm.model.Chr20.181
OG0020290:	evm.model.Chr20.152
OG0020291:	evm.model.Chr20.165
OG0020292:	evm.model.Chr21.106
OG0020293:	evm.model.Chr21.195
OG0020294:	evm.model.Chr21.2
OG0020295:	evm.model.Chr21.25
OG0020296:	evm.model.Chr21.196
OG0020297:	evm.model.Chr21.318
OG0020298:	evm.model.Chr22.52
OG0020299:	evm.model.Chr22.228
OG0020300:	evm.model.Chr22.175
OG0020301:	evm.model.Chr22.36
OG0020302:	evm.model.Chr22.236
OG0020303:	evm.model.Chr24.174
OG0020304:	evm.model.Chr24.102
OG0020305:	evm.model.Chr24.140
OG0020306:	evm.model.Chr24.65
OG0020307:	evm.model.Chr24.77
OG0020308:	evm.model.Chr24.40
OG0020309:	evm.model.Chr25.36
OG0020310:	evm.model.Chr25.47
OG0020311:	evm.model.Chr25.35
OG0020312:	evm.model.Chr26.45
OG0020313:	evm.model.Chr26.44
OG0020314:	evm.model.Chr26.41
OG0020315:	evm.model.Chr26.80
OG0020316:	evm.model.Chr26.90
OG0020317:	evm.model.Chr27.83
OG0020318:	evm.model.Chr27.176
OG0020319:	evm.model.Chr27.63
OG0020320:	evm.model.Chr28.122
OG0020321:	evm.model.Chr28.32
OG0020322:	evm.model.Chr29.20
OG0020323:	evm.model.Chr29.19
OG0020324:	evm.model.Chr3.636
OG0020325:	evm.model.Chr3.78
OG0020326:	evm.model.Chr3.360
OG0020327:	evm.model.Chr3.135
OG0020328:	evm.model.Chr3.320
OG0020329:	evm.model.Chr3.1230
OG0020330:	evm.model.Chr3.84
OG0020331:	evm.model.Chr3.23
OG0020332:	evm.model.Chr3.607
OG0020333:	evm.model.Chr3.274
OG0020334:	evm.model.Chr3.1065
OG0020335:	evm.model.Chr3.362
OG0020336:	evm.model.Chr3.231
OG0020337:	evm.model.Chr3.733
OG0020338:	evm.model.Chr3.341
OG0020339:	evm.model.Chr3.751
OG0020340:	evm.model.Chr3.59
OG0020341:	evm.model.Chr3.869
OG0020342:	evm.model.Chr3.981
OG0020343:	evm.model.Chr3.857
OG0020344:	evm.model.Chr3.971
OG0020345:	evm.model.Chr3.270
OG0020346:	evm.model.Chr3.633
OG0020347:	evm.model.Chr3.721
OG0020348:	evm.model.Chr3.835
OG0020349:	evm.model.Chr3.244
OG0020350:	evm.model.Chr3.264
OG0020351:	evm.model.Chr3.673
OG0020352:	evm.model.Chr3.269
OG0020353:	evm.model.Chr3.514
OG0020354:	evm.model.Chr3.328
OG0020355:	evm.model.Chr3.466
OG0020356:	evm.model.Chr3.1220
OG0020357:	evm.model.Chr3.41
OG0020358:	evm.model.Chr3.412
OG0020359:	evm.model.Chr3.493
OG0020360:	evm.model.Chr3.926
OG0020361:	evm.model.Chr3.785
OG0020362:	evm.model.Chr3.635
OG0020363:	evm.model.Chr3.356
OG0020364:	evm.model.Chr3.156
OG0020365:	evm.model.Chr3.276
OG0020366:	evm.model.Chr3.386
OG0020367:	evm.model.Chr3.7
OG0020368:	evm.model.Chr3.1060
OG0020369:	evm.model.Chr3.1175
OG0020370:	evm.model.Chr3.42
OG0020371:	evm.model.Chr3.175
OG0020372:	evm.model.Chr3.955
OG0020373:	evm.model.Chr3.914
OG0020374:	evm.model.Chr3.972
OG0020375:	evm.model.Chr3.388
OG0020376:	evm.model.Chr3.37
OG0020377:	evm.model.Chr3.1219
OG0020378:	evm.model.Chr3.1221
OG0020379:	evm.model.Chr3.263
OG0020380:	evm.model.Chr3.962
OG0020381:	evm.model.Chr3.906
OG0020382:	evm.model.Chr3.336
OG0020383:	evm.model.Chr3.672
OG0020384:	evm.model.Chr3.649
OG0020385:	evm.model.Chr3.1098
OG0020386:	evm.model.Chr3.58
OG0020387:	evm.model.Chr3.849
OG0020388:	evm.model.Chr4.755
OG0020389:	evm.model.Chr4.174
OG0020390:	evm.model.Chr4.5
OG0020391:	evm.model.Chr4.395
OG0020392:	evm.model.Chr4.320
OG0020393:	evm.model.Chr4.295
OG0020394:	evm.model.Chr4.428
OG0020395:	evm.model.Chr4.750
OG0020396:	evm.model.Chr4.377
OG0020397:	evm.model.Chr4.326
OG0020398:	evm.model.Chr4.365
OG0020399:	evm.model.Chr4.234
OG0020400:	evm.model.Chr4.612
OG0020401:	evm.model.Chr4.618
OG0020402:	evm.model.Chr4.737
OG0020403:	evm.model.Chr4.586
OG0020404:	evm.model.Chr4.419
OG0020405:	evm.model.Chr4.180
OG0020406:	evm.model.Chr4.613
OG0020407:	evm.model.Chr4.53
OG0020408:	evm.model.Chr4.139
OG0020409:	evm.model.Chr4.100
OG0020410:	evm.model.Chr4.237
OG0020411:	evm.model.Chr4.587
OG0020412:	evm.model.Chr4.397
OG0020413:	evm.model.Chr4.309
OG0020414:	evm.model.Chr4.99
OG0020415:	evm.model.Chr4.638
OG0020416:	evm.model.Chr4.442
OG0020417:	evm.model.Chr4.436
OG0020418:	evm.model.Chr4.290
OG0020419:	evm.model.Chr4.98
OG0020420:	evm.model.Chr4.301
OG0020421:	evm.model.Chr4.746
OG0020422:	evm.model.Chr4.400
OG0020423:	evm.model.Chr4.371
OG0020424:	evm.model.Chr4.385
OG0020425:	evm.model.Chr4.823
OG0020426:	evm.model.Chr4.274
OG0020427:	evm.model.Chr4.745
OG0020428:	evm.model.Chr4.490
OG0020429:	evm.model.Chr5.769
OG0020430:	evm.model.Chr5.743
OG0020431:	evm.model.Chr5.862
OG0020432:	evm.model.Chr5.447
OG0020433:	evm.model.Chr5.397
OG0020434:	evm.model.Chr5.716
OG0020435:	evm.model.Chr5.728
OG0020436:	evm.model.Chr5.90
OG0020437:	evm.model.Chr5.940
OG0020438:	evm.model.Chr5.234
OG0020439:	evm.model.Chr5.794
OG0020440:	evm.model.Chr5.33
OG0020441:	evm.model.Chr5.852
OG0020442:	evm.model.Chr5.399
OG0020443:	evm.model.Chr5.976
OG0020444:	evm.model.Chr5.351
OG0020445:	evm.model.Chr5.807
OG0020446:	evm.model.Chr5.864
OG0020447:	evm.model.Chr5.932
OG0020448:	evm.model.Chr5.11
OG0020449:	evm.model.Chr5.742
OG0020450:	evm.model.Chr5.470
OG0020451:	evm.model.Chr5.339
OG0020452:	evm.model.Chr5.906
OG0020453:	evm.model.Chr5.245
OG0020454:	evm.model.Chr5.209
OG0020455:	evm.model.Chr5.809
OG0020456:	evm.model.Chr5.822
OG0020457:	evm.model.Chr5.996
OG0020458:	evm.model.Chr5.419
OG0020459:	evm.model.Chr5.759
OG0020460:	evm.model.Chr5.975
OG0020461:	evm.model.Chr5.325
OG0020462:	evm.model.Chr5.853
OG0020463:	evm.model.Chr5.42
OG0020464:	evm.model.Chr5.126
OG0020465:	evm.model.Chr5.942
OG0020466:	evm.model.Chr6.313
OG0020467:	evm.model.Chr6.137
OG0020468:	evm.model.Chr6.227
OG0020469:	evm.model.Chr6.14
OG0020470:	evm.model.Chr6.6
OG0020471:	evm.model.Chr6.229
OG0020472:	evm.model.Chr6.291
OG0020473:	evm.model.Chr6.117
OG0020474:	evm.model.Chr6.226
OG0020475:	evm.model.Chr6.121
OG0020476:	evm.model.Chr6.157
OG0020477:	evm.model.Chr6.218
OG0020478:	evm.model.Chr6.13
OG0020479:	evm.model.Chr6.212
OG0020480:	evm.model.Chr6.140
OG0020481:	evm.model.Chr6.235
OG0020482:	evm.model.Chr6.181
OG0020483:	evm.model.Chr6.28
OG0020484:	evm.model.Chr7.43
OG0020485:	evm.model.Chr7.88
OG0020486:	evm.model.Chr7.380
OG0020487:	evm.model.Chr7.222
OG0020488:	evm.model.Chr7.392
OG0020489:	evm.model.Chr7.110
OG0020490:	evm.model.Chr7.350
OG0020491:	evm.model.Chr7.114
OG0020492:	evm.model.Chr7.187
OG0020493:	evm.model.Chr7.64
OG0020494:	evm.model.Chr7.132
OG0020495:	evm.model.Chr7.112
OG0020496:	evm.model.Chr7.131
OG0020497:	evm.model.Chr7.161
OG0020498:	evm.model.Chr7.365
OG0020499:	evm.model.Chr7.94
OG0020500:	evm.model.Chr7.73
OG0020501:	evm.model.Chr7.184
OG0020502:	evm.model.Chr7.141
OG0020503:	evm.model.Chr7.24
OG0020504:	evm.model.Chr7.307
OG0020505:	evm.model.Chr7.92
OG0020506:	evm.model.Chr7.216
OG0020507:	evm.model.Chr7.183
OG0020508:	evm.model.Chr8.118
OG0020509:	evm.model.Chr8.351
OG0020510:	evm.model.Chr8.357
OG0020511:	evm.model.Chr8.33
OG0020512:	evm.model.Chr8.455
OG0020513:	evm.model.Chr8.507
OG0020514:	evm.model.Chr8.61
OG0020515:	evm.model.Chr8.182
OG0020516:	evm.model.Chr8.157
OG0020517:	evm.model.Chr8.497
OG0020518:	evm.model.Chr8.115
OG0020519:	evm.model.Chr8.663
OG0020520:	evm.model.Chr8.45
OG0020521:	evm.model.Chr8.423
OG0020522:	evm.model.Chr8.585
OG0020523:	evm.model.Chr8.284
OG0020524:	evm.model.Chr8.46
OG0020525:	evm.model.Chr8.478
OG0020526:	evm.model.Chr8.9
OG0020527:	evm.model.Chr8.2
OG0020528:	evm.model.Chr8.438
OG0020529:	evm.model.Chr8.353
OG0020530:	evm.model.Chr8.186
OG0020531:	evm.model.Chr8.185
OG0020532:	evm.model.Chr8.257
OG0020533:	evm.model.Chr8.522
OG0020534:	evm.model.Chr8.72
OG0020535:	evm.model.Chr8.180
OG0020536:	evm.model.Chr8.691
OG0020537:	evm.model.Chr8.35
OG0020538:	evm.model.Chr9.233
OG0020539:	evm.model.Chr9.59
OG0020540:	evm.model.Chr9.422
OG0020541:	evm.model.Chr9.69
OG0020542:	evm.model.Chr9.12
OG0020543:	evm.model.Chr9.112
OG0020544:	evm.model.Chr9.94
OG0020545:	evm.model.Chr9.158
OG0020546:	evm.model.Chr9.427
OG0020547:	evm.model.Chr9.394
OG0020548:	evm.model.Chr9.40
OG0020549:	evm.model.ChrUn_scaffold1248.1
OG0020550:	evm.model.ChrUn_scaffold1398.1
OG0020551:	evm.model.ChrUn_scaffold1427.1
OG0020552:	evm.model.ChrUn_scaffold1555.1
OG0020553:	evm.model.ChrUn_scaffold1565.1
OG0020554:	evm.model.ChrUn_scaffold1769.1
OG0020555:	evm.model.ChrUn_scaffold1803.1
OG0020556:	evm.model.ChrUn_scaffold1807.1
OG0020557:	evm.model.ChrUn_scaffold187.1
OG0020558:	evm.model.ChrUn_scaffold1881.1
OG0020559:	evm.model.ChrUn_scaffold1891.1
OG0020560:	evm.model.ChrUn_scaffold20.1
OG0020561:	evm.model.ChrUn_scaffold2308.1
OG0020562:	evm.model.ChrUn_scaffold2309.1
OG0020563:	evm.model.ChrUn_scaffold2539.1
OG0020564:	evm.model.ChrUn_scaffold2697.1
OG0020565:	evm.model.ChrUn_scaffold274.1
OG0020566:	evm.model.ChrUn_scaffold2769.1
OG0020567:	evm.model.ChrUn_scaffold2776.1
OG0020568:	evm.model.ChrUn_scaffold2956.1
OG0020569:	evm.model.ChrUn_scaffold34.22
OG0020570:	evm.model.ChrUn_scaffold345.1
OG0020571:	evm.model.ChrUn_scaffold352.2
OG0020572:	evm.model.ChrUn_scaffold3615.1
OG0020573:	evm.model.ChrUn_scaffold3752.1
OG0020574:	evm.model.ChrUn_scaffold423.34
OG0020575:	evm.model.ChrUn_scaffold423.37
OG0020576:	evm.model.ChrUn_scaffold423.30
OG0020577:	evm.model.ChrUn_scaffold423.33
OG0020578:	evm.model.ChrUn_scaffold423.17
OG0020579:	evm.model.ChrUn_scaffold423.35
OG0020580:	evm.model.ChrUn_scaffold423.4
OG0020581:	evm.model.ChrUn_scaffold423.22
OG0020582:	evm.model.ChrUn_scaffold423.31
OG0020583:	evm.model.ChrUn_scaffold424.44
OG0020584:	evm.model.ChrUn_scaffold424.119
OG0020585:	evm.model.ChrUn_scaffold424.138
OG0020586:	evm.model.ChrUn_scaffold424.154
OG0020587:	evm.model.ChrUn_scaffold424.58
OG0020588:	evm.model.ChrUn_scaffold425.16
OG0020589:	evm.model.ChrUn_scaffold427.4
OG0020590:	evm.model.ChrUn_scaffold427.14
OG0020591:	evm.model.ChrUn_scaffold427.29
OG0020592:	evm.model.ChrUn_scaffold427.45
OG0020593:	evm.model.ChrUn_scaffold427.36
OG0020594:	evm.model.ChrUn_scaffold427.33
OG0020595:	evm.model.ChrUn_scaffold429.2
OG0020596:	evm.model.ChrUn_scaffold430.1
OG0020597:	evm.model.ChrUn_scaffold433.3
OG0020598:	evm.model.ChrUn_scaffold435.1
OG0020599:	evm.model.ChrUn_scaffold435.3
OG0020600:	evm.model.ChrUn_scaffold436.14
OG0020601:	evm.model.ChrUn_scaffold443.4
OG0020602:	evm.model.ChrUn_scaffold455.5
OG0020603:	evm.model.ChrUn_scaffold487.1
OG0020604:	evm.model.ChrUn_scaffold691.1
OG0020605:	evm.model.ChrUn_scaffold707.1
OG0020606:	evm.model.ChrUn_scaffold733.1
OG0020607:	evm.model.ChrUn_scaffold807.1
OG0020608:	evm.model.ChrUn_scaffold903.1
OG0020609:	evm.model.ChrUn_scaffold916.1
OG0020610:	evm.model.ChrUn_scaffold963.1
OG0020611:	evm.model.ChrZ.577
OG0020612:	evm.model.ChrZ.673
OG0020613:	evm.model.ChrZ.543
OG0020614:	evm.model.ChrZ.275
OG0020615:	evm.model.ChrZ.720
OG0020616:	evm.model.ChrZ.80
OG0020617:	evm.model.ChrZ.40
OG0020618:	evm.model.ChrZ.483
OG0020619:	evm.model.ChrZ.197
OG0020620:	evm.model.ChrZ.661
OG0020621:	evm.model.ChrZ.139
OG0020622:	evm.model.ChrZ.653
OG0020623:	evm.model.ChrZ.591
OG0020624:	evm.model.ChrZ.719
OG0020625:	evm.model.ChrZ.668
OG0020626:	evm.model.ChrZ.12
OG0020627:	evm.model.ChrZ.323
OG0020628:	evm.model.ChrZ.696
OG0020629:	evm.model.ChrZ.477
OG0020630:	evm.model.ChrZ.22
OG0020631:	evm.model.ChrZ.364
OG0020632:	evm.model.ChrZ.694
OG0020633:	evm.model.ChrZ.455
OG0020634:	evm.model.ChrZ.512
OG0020635:	evm.model.ChrZ.325
OG0020636:	evm.model.ChrZ.363
OG0020637:	evm.model.ChrZ.708
OG0020638:	evm.model.ChrZ.201
OG0020639:	evm.model.ChrZ.608
OG0020640:	evm.model.ChrZ.736
OG0020641:	evm.model.ChrZ.223
OG0020642:	evm.model.ChrZ.658
OG0020643:	evm.model.ChrZ.640
OG0020644:	evm.model.ChrZ.161
OG0020645:	evm.model.ChrZ.46
OG0020646:	evm.model.ChrZ.545
OG0020647:	evm.model.ChrZ.130
OG0020648:	evm.model.ChrZ.190
OG0020649:	evm.model.ChrZ.563
OG0020650:	evm.model.ChrZ.406
