# Supplementary material for: A chromosome-level genome assembly of Cairina moschata and comparative genomic analyses
Source: BMC Genomics. 2021 Jul 30;22:581. doi: 10.1186/s12864-021-07897-4 (PMC8325232; doi:10.1186/s12864-021-07897-4)
Supplement: Supplementary file 11 — Additional file 11: Table S8. The list of 134 rapidly expanded gene families and 529 contracted gene families. [file 12864_2021_7897_MOESM11_ESM.xlsx]

## Sheet: Sheet1
Table S8. The list of 134 rapidly expanded gene families and 529 contracted gene families
	Gallus gallus	Anas platyrhynchos	Anser cygnoides	Homo sapiens	Mus musculus	Taeniopygia guttata	Meleagris gallopavo	Cairna moschata
OG0000002:	16	4	4	1	2	1	6	74
OG0000051:	9	1	1	0	1	0	29	2
OG0000066:	7	11	2	0	0	0	2	15
OG0000090:	4	3	4	3	3	4	7	5
OG0000107:	5	0	3	7	5	3	3	5
OG0000117:	0	2	0	0	0	0	0	29
OG0000153:	3	3	4	3	2	2	3	7
OG0000159:	4	2	3	4	4	2	3	5
OG0000197:	2	3	3	2	8	2	2	4
OG0000198:	2	2	2	3	9	2	3	3
OG0000288:	8	0	1	0	0	0	12	2
OG0000300:	2	2	1	4	4	1	5	3
OG0000347:	2	2	2	2	2	2	6	3
OG0000356:	2	2	2	2	2	2	6	3
OG0000363:	2	0	2	4	6	2	2	3
OG0000373:	3	2	1	3	3	2	2	4
OG0000419:	2	1	2	2	2	2	5	3
OG0000495:	2	1	2	2	2	2	4	3
OG0000505:	0	1	1	1	1	11	1	2
OG0000535:	2	1	2	1	1	3	4	3
OG0000827:	2	0	1	4	4	1	1	3
OG0001035:	1	0	1	4	3	1	2	3
OG0001106:	2	1	1	1	1	2	3	3
OG0001124:	4	2	2	0	0	0	0	6
OG0001363:	2	0	1	1	4	0	2	2
OG0001364:	2	1	1	2	2	2	0	2
OG0001394:	1	1	1	1	1	1	2	4
OG0001403:	2	0	2	1	1	1	2	3
OG0001444:	1	1	2	1	0	1	1	5
OG0001446:	1	1	1	1	1	1	4	2
OG0001448:	1	1	1	1	1	1	3	3
OG0001449:	1	1	1	1	1	1	3	3
OG0001454:	1	1	1	1	1	1	4	2
OG0001588:	3	2	2	0	0	1	0	3
OG0001600:	1	0	1	1	1	1	4	2
OG0001606:	1	0	0	0	1	0	4	5
OG0001614:	1	1	1	1	1	1	1	4
OG0001623:	1	1	1	1	1	1	1	4
OG0001656:	1	0	1	0	1	1	1	5
OG0001802:	1	0	2	1	1	1	1	3
OG0002081:	0	1	0	0	0	0	2	7
OG0002086:	0	0	0	0	0	0	0	10
OG0002231:	1	0	0	2	1	2	1	2
OG0002446:	5	0	0	0	0	1	0	3
OG0003226:	0	1	1	1	0	0	4	2
OG0003230:	0	1	0	0	0	0	0	8
OG0004100:	1	0	0	1	1	1	2	2
OG0010685:	0	3	0	1	0	0	0	4
OG0010688:	0	3	1	0	0	0	0	4
OG0011223:	1	0	0	1	1	1	1	2
OG0011225:	1	0	0	1	1	0	2	2
OG0011345:	2	0	1	0	0	1	1	2
OG0012078:	1	0	0	1	1	1	1	2
OG0012259:	0	1	1	1	1	0	0	3
OG0012279:	0	1	1	0	0	1	1	3
OG0012573:	1	0	0	1	1	0	0	3
OG0012664:	1	0	0	1	0	1	1	2
OG0012735:	1	1	0	0	0	1	0	3
OG0012867:	1	0	0	1	1	1	0	2
OG0013224:	0	0	0	1	1	1	1	2
OG0013268:	0	0	0	0	0	0	3	3
OG0013352:	1	0	0	0	0	1	1	2
OG0013392:	2	0	0	0	0	0	1	2
OG0013783:	0	0	0	1	1	1	0	2
OG0013841:	0	1	0	0	0	0	2	2
OG0013891:	0	0	0	0	0	1	0	4
OG0013892:	0	0	0	0	0	0	1	4
OG0013893:	0	0	0	0	0	0	3	2
OG0013894:	0	0	0	0	0	0	1	4
OG0014121:	1	0	0	0	0	0	1	2
OG0014312:	0	0	0	1	0	0	1	2
OG0014395:	0	0	0	0	0	0	0	4
OG0014397:	0	0	0	0	0	1	1	2
OG0014398:	0	0	0	0	0	0	2	2
OG0014400:	0	0	0	0	0	1	1	2
OG0014402:	0	0	0	0	0	0	1	3
OG0014403:	0	0	0	0	0	0	2	2
OG0014404:	0	0	1	0	0	1	0	2
OG0014405:	0	0	0	0	0	0	1	3
OG0014406:	0	0	1	0	0	0	1	2
OG0014407:	0	0	0	0	0	1	1	2
OG0014409:	0	0	0	0	0	0	1	3
OG0014892:	0	0	0	1	0	0	0	2
OG0014939:	0	1	0	0	0	0	0	2
OG0014967:	0	1	0	0	0	0	0	2
OG0014973:	0	1	0	0	0	0	0	2
OG0014981:	0	1	0	0	0	0	0	2
OG0015037:	0	0	0	0	0	0	0	3
OG0015038:	0	0	0	0	0	0	1	2
OG0015039:	0	0	0	0	0	0	1	2
OG0015040:	0	0	0	0	0	0	0	3
OG0015043:	0	0	0	0	0	0	1	2
OG0015044:	0	0	0	0	0	0	0	3
OG0015045:	0	0	0	0	0	0	1	2
OG0015047:	0	0	0	0	0	0	1	2
OG0015048:	0	0	0	0	0	0	1	2
OG0015049:	0	0	0	0	0	0	0	3
OG0015053:	0	0	0	0	0	0	0	3
OG0015055:	0	0	1	0	0	0	0	2
OG0015056:	0	0	0	0	0	0	0	3
OG0015058:	0	0	0	0	0	0	1	2
OG0015062:	0	0	0	0	0	0	1	2
OG0015066:	0	0	0	0	0	0	1	2
OG0015067:	0	0	1	0	0	0	0	2
OG0015069:	0	0	1	0	0	0	0	2
OG0017211:	0	0	0	0	0	0	0	2
OG0017214:	0	0	0	0	0	0	0	2
OG0017216:	0	0	0	0	0	0	0	2
OG0017218:	0	0	0	0	0	0	0	2
OG0017220:	0	0	0	0	0	0	0	2
OG0017222:	0	0	0	0	0	0	0	2
OG0017230:	0	0	0	0	0	0	0	2
OG0017233:	0	0	0	0	0	0	0	2
OG0017234:	0	0	0	0	0	0	0	2
OG0017236:	0	0	0	0	0	0	0	2
OG0017237:	0	0	0	0	0	0	0	2
OG0017240:	0	0	0	0	0	0	0	2
OG0017251:	0	0	0	0	0	0	0	2
OG0017252:	0	0	0	0	0	0	0	2
OG0017259:	0	0	0	0	0	0	0	2
OG0017261:	0	0	0	0	0	0	0	2
OG0017265:	0	0	0	0	0	0	0	2
OG0017266:	0	0	0	0	0	0	0	2
OG0017268:	0	0	0	0	0	0	0	2
OG0017276:	0	0	0	0	0	0	0	2
OG0017280:	0	0	0	0	0	0	0	2
OG0017289:	0	0	0	0	0	0	0	2
OG0017295:	0	0	0	0	0	0	0	2
OG0017308:	0	0	0	0	0	0	0	2
OG0017310:	0	0	0	0	0	0	0	2
OG0017314:	0	0	0	0	0	0	0	2
OG0017337:	0	0	0	0	0	0	0	2
OG0017364:	0	0	0	0	0	0	0	2
OG0017385:	0	0	0	0	0	0	0	2
529 contracted gene families
OG0000000:	165	113	39	2	0	53	53	13
OG0000005:	42	4	10	0	0	13	24	1
OG0000009:	9	11	10	19	20	12	5	0
OG0000010:	10	9	7	20	18	10	11	1
OG0000014:	0	75	0	0	0	0	0	0
OG0000016:	10	5	8	18	20	7	3	2
OG0000020:	10	12	14	6	13	0	5	0
OG0000028:	2	20	5	0	0	0	22	4
OG0000029:	51	1	0	0	0	0	1	0
OG0000032:	7	2	3	13	13	5	6	0
OG0000039:	35	1	0	0	0	0	11	0
OG0000042:	1	8	2	3	19	11	1	1
OG0000046:	3	5	3	9	21	1	3	0
OG0000052:	1	29	6	0	0	2	0	5
OG0000054:	1	3	3	10	23	1	1	0
OG0000060:	5	5	6	2	7	5	6	2
OG0000067:	6	6	4	4	4	5	7	0
OG0000076:	4	1	3	10	15	1	1	0
OG0000077:	5	5	2	7	6	5	5	0
OG0000080:	5	5	5	5	4	5	5	1
OG0000094:	0	19	3	0	0	10	0	1
OG0000111:	20	3	2	0	0	5	1	0
OG0000120:	9	3	2	0	0	5	10	1
OG0000125:	10	1	2	0	0	5	11	0
OG0000127:	3	5	4	4	5	2	4	2
OG0000134:	2	2	1	0	0	10	14	0
OG0000150:	12	4	2	0	0	4	5	0
OG0000185:	16	4	1	0	0	4	1	0
OG0000195:	1	11	9	0	0	1	3	1
OG0000221:	2	6	4	5	1	2	2	2
OG0000222:	3	3	4	3	3	3	5	0
OG0000223:	2	1	1	6	11	1	2	0
OG0000230:	4	2	3	4	4	4	3	0
OG0000254:	0	1	1	11	11	0	0	0
OG0000255:	0	4	1	6	9	4	0	0
OG0000314:	2	4	2	6	6	0	2	0
OG0000324:	0	5	1	1	15	0	0	0
OG0000351:	3	3	3	3	3	4	1	1
OG0000397:	8	3	3	0	0	1	4	1
OG0000423:	1	1	1	1	13	1	1	0
OG0000557:	1	1	1	2	10	1	1	0
OG0000598:	2	3	3	2	2	3	2	0
OG0000877:	4	1	1	1	3	0	5	0
OG0000951:	1	4	0	1	8	0	1	0
OG0000957:	6	9	0	0	0	0	0	0
OG0001023:	1	2	1	7	4	0	0	0
OG0001051:	0	5	1	5	4	0	0	0
OG0001096:	2	2	1	2	2	2	3	0
OG0001110:	2	3	1	2	2	2	2	0
OG0001136:	3	3	0	2	2	3	1	0
OG0001189:	2	3	1	2	2	2	2	0
OG0001234:	2	2	3	1	1	1	3	0
OG0001247:	2	2	2	2	2	2	1	0
OG0001251:	2	3	0	2	2	3	1	0
OG0001270:	6	5	1	0	0	0	1	0
OG0001273:	2	3	1	1	2	2	2	0
OG0001346:	0	2	2	6	3	0	0	0
OG0001347:	0	2	1	4	6	0	0	0
OG0001379:	2	2	1	2	2	2	1	0
OG0001405:	2	2	3	1	1	2	1	0
OG0001443:	7	1	1	2	0	0	1	0
OG0001514:	2	2	0	2	2	2	1	0
OG0001518:	3	1	2	1	1	2	1	0
OG0001522:	3	2	0	0	0	2	4	0
OG0001547:	1	3	2	2	2	0	1	0
OG0001675:	4	2	1	0	0	1	2	0
OG0001692:	1	3	1	0	0	4	1	0
OG0001700:	1	2	2	0	0	4	1	0
OG0001752:	1	2	0	0	0	6	1	0
OG0001790:	2	2	2	1	1	0	2	0
OG0001799:	2	2	2	0	0	1	3	0
OG0001803:	2	1	0	2	2	2	1	0
OG0001977:	1	2	1	1	1	1	3	0
OG0002064:	1	2	2	0	3	1	1	0
OG0002874:	1	2	3	0	0	1	2	0
OG0002884:	2	1	5	0	0	0	1	0
OG0003228:	0	9	0	0	0	0	0	0
OG0004723:	2	1	0	2	2	1	0	0
OG0006625:	2	1	3	1	1	0	0	0
OG0008216:	3	1	0	0	0	0	4	0
OG0008388:	1	3	1	1	1	0	1	0
OG0008415:	3	2	0	0	1	1	1	0
OG0008612:	1	1	2	2	2	0	0	0
OG0010687:	0	6	2	0	0	0	0	0
OG0010930:	1	2	0	1	1	1	1	0
OG0011214:	5	1	0	0	0	0	1	0
OG0011276:	1	3	1	0	0	1	1	0
OG0011419:	1	1	1	2	0	0	2	0
OG0011718:	1	2	0	1	1	1	1	0
OG0011775:	1	2	0	1	1	1	1	0
OG0011827:	1	1	0	3	1	1	0	0
OG0012114:	1	2	0	1	1	1	1	0
OG0012126:	1	2	0	1	1	1	1	0
OG0012151:	0	1	1	4	0	1	0	0
OG0012274:	0	6	0	0	0	0	1	0
OG0012277:	0	2	1	0	0	4	0	0
OG0012375:	1	2	0	1	1	1	0	0
OG0012377:	1	2	0	1	1	1	0	0
OG0012551:	5	1	0	0	0	0	0	0
OG0012557:	1	2	0	1	1	1	0	0
OG0012635:	1	2	1	0	1	0	1	0
OG0012820:	1	1	0	2	1	1	0	0
OG0012845:	1	1	1	0	0	0	3	0
OG0013018:	1	1	2	1	1	0	0	0
OG0013129:	0	2	1	2	1	0	0	0
OG0013184:	0	4	0	1	1	0	0	0
OG0013209:	0	1	0	1	2	1	1	0
OG0013239:	0	6	0	0	0	0	0	0
OG0013240:	0	6	0	0	0	0	0	0
OG0013242:	0	5	0	0	0	1	0	0
OG0013247:	0	3	1	0	0	2	0	0
OG0013282:	1	1	0	1	1	1	0	0
OG0013284:	1	1	0	1	1	1	0	0
OG0013292:	1	1	0	1	1	1	0	0
OG0013295:	1	1	0	1	1	1	0	0
OG0013301:	1	1	0	1	1	1	0	0
OG0013309:	1	1	0	1	1	1	0	0
OG0013326:	1	1	0	1	1	1	0	0
OG0013327:	1	1	0	1	1	1	0	0
OG0013334:	1	1	0	1	1	1	0	0
OG0013346:	1	1	0	1	1	1	0	0
OG0013354:	1	1	0	1	1	1	0	0
OG0013358:	1	1	0	1	1	1	0	0
OG0013374:	1	1	0	1	1	1	0	0
OG0013375:	1	1	0	1	1	1	0	0
OG0013384:	1	1	0	1	1	1	0	0
OG0013397:	1	1	0	1	1	1	0	0
OG0013420:	1	2	0	1	1	0	0	0
OG0013422:	1	1	0	1	1	1	0	0
OG0013425:	1	1	0	1	1	1	0	0
OG0013430:	1	1	0	1	1	1	0	0
OG0013441:	1	1	0	1	1	1	0	0
OG0013443:	1	1	0	1	1	1	0	0
OG0013446:	1	1	0	1	1	1	0	0
OG0013449:	1	1	0	1	1	1	0	0
OG0013450:	1	1	0	1	1	1	0	0
OG0013452:	1	1	0	1	1	1	0	0
OG0013454:	1	1	0	1	1	1	0	0
OG0013456:	1	1	0	1	1	1	0	0
OG0013457:	1	1	0	1	1	1	0	0
OG0013467:	1	1	0	1	1	1	0	0
OG0013468:	1	1	0	1	1	1	0	0
OG0013473:	1	1	0	1	1	1	0	0
OG0013478:	1	1	0	1	1	1	0	0
OG0013490:	1	1	0	1	1	1	0	0
OG0013493:	1	1	0	1	1	1	0	0
OG0013495:	1	1	0	1	1	1	0	0
OG0013514:	1	1	0	1	1	1	0	0
OG0013520:	1	1	0	1	1	1	0	0
OG0013547:	1	1	0	1	1	1	0	0
OG0013554:	1	1	0	1	1	1	0	0
OG0013559:	1	1	0	1	1	1	0	0
OG0013565:	1	1	0	1	1	1	0	0
OG0013580:	1	1	0	1	1	1	0	0
OG0013586:	1	1	0	1	1	1	0	0
OG0013591:	1	2	0	1	1	0	0	0
OG0013595:	1	1	0	1	1	1	0	0
OG0013596:	1	1	0	1	1	1	0	0
OG0013599:	1	1	0	1	1	1	0	0
OG0013636:	1	1	0	1	1	1	0	0
OG0013637:	1	1	0	1	1	1	0	0
OG0013641:	1	1	0	1	1	1	0	0
OG0013644:	1	1	0	1	1	1	0	0
OG0013645:	1	1	0	1	1	1	0	0
OG0013646:	1	1	0	1	1	1	0	0
OG0013668:	1	1	0	1	1	1	0	0
OG0013700:	0	1	0	1	1	1	1	0
OG0013703:	0	2	0	1	1	1	0	0
OG0013704:	0	1	0	2	2	0	0	0
OG0013732:	0	1	0	1	1	1	1	0
OG0013756:	0	1	0	1	1	1	1	0
OG0013759:	0	1	0	1	1	1	1	0
OG0013791:	0	1	0	1	1	1	1	0
OG0013793:	0	1	0	1	1	1	1	0
OG0013805:	0	1	0	1	1	1	1	0
OG0013839:	0	1	0	0	0	4	0	0
OG0013853:	0	5	0	0	0	0	0	0
OG0013854:	0	5	0	0	0	0	0	0
OG0013855:	0	1	2	0	0	2	0	0
OG0013865:	0	1	1	0	0	1	2	0
OG0013941:	1	1	0	1	1	0	0	0
OG0013952:	1	1	0	1	1	0	0	0
OG0014009:	1	1	0	1	1	0	0	0
OG0014035:	1	1	0	1	1	0	0	0
OG0014054:	1	1	0	1	1	0	0	0
OG0014112:	1	1	0	1	1	0	0	0
OG0014124:	1	1	0	1	1	0	0	0
OG0014148:	0	1	0	1	1	0	1	0
OG0014174:	0	1	0	1	1	0	1	0
OG0014193:	0	2	0	1	1	0	0	0
OG0014325:	0	2	1	0	0	0	1	0
OG0014329:	0	1	1	0	2	0	0	0
OG0014333:	0	4	0	0	0	0	0	0
OG0014336:	0	1	0	0	0	0	3	0
OG0014337:	0	4	0	0	0	0	0	0
OG0014338:	0	1	0	0	0	0	3	0
OG0014339:	0	2	0	0	0	0	2	0
OG0014342:	0	3	1	0	0	0	0	0
OG0014346:	0	1	0	0	0	0	3	0
OG0014428:	1	1	0	0	0	1	0	0
OG0014437:	1	1	0	0	0	1	0	0
OG0014461:	1	1	0	0	0	1	0	0
OG0014480:	1	1	0	0	0	1	0	0
OG0014482:	1	1	0	0	0	1	0	0
OG0014484:	1	1	0	0	1	0	0	0
OG0014492:	1	1	0	0	0	1	0	0
OG0014531:	1	1	0	0	0	1	0	0
OG0014584:	1	1	0	0	0	1	0	0
OG0014637:	0	2	0	1	0	0	0	0
OG0014649:	0	1	0	1	1	0	0	0
OG0014685:	0	1	0	1	1	0	0	0
OG0014733:	0	1	0	1	1	0	0	0
OG0014751:	0	1	0	1	1	0	0	0
OG0014779:	0	1	0	1	1	0	0	0
OG0014787:	0	1	0	1	1	0	0	0
OG0014790:	0	1	0	1	1	0	0	0
OG0014874:	0	1	0	1	1	0	0	0
OG0014890:	0	2	0	1	0	0	0	0
OG0014910:	0	2	1	0	0	0	0	0
OG0014919:	0	2	1	0	0	0	0	0
OG0014931:	0	1	0	0	0	0	2	0
OG0014944:	0	2	0	0	0	0	1	0
OG0014945:	0	3	0	0	0	0	0	0
OG0014947:	0	3	0	0	0	0	0	0
OG0014948:	0	3	0	0	0	0	0	0
OG0014949:	0	3	0	0	0	0	0	0
OG0014954:	0	3	0	0	0	0	0	0
OG0014957:	0	1	2	0	0	0	0	0
OG0014959:	0	2	0	0	0	1	0	0
OG0014971:	0	1	0	0	0	1	1	0
OG0014974:	0	1	2	0	0	0	0	0
OG0015106:	1	1	0	0	0	0	0	0
OG0015108:	1	1	0	0	0	0	0	0
OG0015117:	1	1	0	0	0	0	0	0
OG0015119:	1	1	0	0	0	0	0	0
OG0015120:	1	1	0	0	0	0	0	0
OG0015128:	1	1	0	0	0	0	0	0
OG0015133:	1	1	0	0	0	0	0	0
OG0015160:	1	1	0	0	0	0	0	0
OG0015169:	1	1	0	0	0	0	0	0
OG0015210:	1	1	0	0	0	0	0	0
OG0017009:	0	1	0	0	0	0	1	0
OG0017023:	0	1	0	0	0	0	1	0
OG0017032:	0	2	0	0	0	0	0	0
OG0017034:	0	2	0	0	0	0	0	0
OG0017035:	0	2	0	0	0	0	0	0
OG0017036:	0	1	0	0	0	0	1	0
OG0017038:	0	2	0	0	0	0	0	0
OG0017039:	0	2	0	0	0	0	0	0
OG0017040:	0	2	0	0	0	0	0	0
OG0017041:	0	2	0	0	0	0	0	0
OG0017042:	0	2	0	0	0	0	0	0
OG0017043:	0	2	0	0	0	0	0	0
OG0017045:	0	2	0	0	0	0	0	0
OG0017046:	0	1	0	0	0	0	1	0
OG0017047:	0	2	0	0	0	0	0	0
OG0017048:	0	2	0	0	0	0	0	0
OG0017049:	0	2	0	0	0	0	0	0
OG0017050:	0	1	0	0	0	0	1	0
OG0017051:	0	1	0	0	0	0	1	0
OG0017052:	0	1	0	0	0	0	1	0
OG0017053:	0	1	0	0	0	0	1	0
OG0017055:	0	2	0	0	0	0	0	0
OG0017056:	0	2	0	0	0	0	0	0
OG0017057:	0	2	0	0	0	0	0	0
OG0017058:	0	2	0	0	0	0	0	0
OG0017059:	0	2	0	0	0	0	0	0
OG0017060:	0	2	0	0	0	0	0	0
OG0017061:	0	1	0	0	0	0	1	0
OG0017062:	0	1	0	0	0	0	1	0
OG0017063:	0	2	0	0	0	0	0	0
OG0017064:	0	1	0	0	0	0	1	0
OG0017069:	0	1	0	0	0	0	1	0
OG0017075:	0	1	0	0	0	0	1	0
OG0017077:	0	1	0	0	0	0	1	0
OG0017079:	0	2	0	0	0	0	0	0
OG0017083:	0	2	0	0	0	0	0	0
OG0017086:	0	1	0	0	0	0	1	0
OG0017091:	0	1	0	0	0	0	1	0
OG0017094:	0	1	0	0	0	0	1	0
OG0017097:	0	1	0	0	0	0	1	0
OG0018876:	0	1	0	0	0	0	0	0
OG0018877:	0	1	0	0	0	0	0	0
OG0018878:	0	1	0	0	0	0	0	0
OG0018879:	0	1	0	0	0	0	0	0
OG0018880:	0	1	0	0	0	0	0	0
OG0018881:	0	1	0	0	0	0	0	0
OG0018882:	0	1	0	0	0	0	0	0
OG0018883:	0	1	0	0	0	0	0	0
OG0018884:	0	1	0	0	0	0	0	0
OG0018885:	0	1	0	0	0	0	0	0
OG0018886:	0	1	0	0	0	0	0	0
OG0018887:	0	1	0	0	0	0	0	0
OG0018888:	0	1	0	0	0	0	0	0
OG0018889:	0	1	0	0	0	0	0	0
OG0018890:	0	1	0	0	0	0	0	0
OG0018891:	0	1	0	0	0	0	0	0
OG0018892:	0	1	0	0	0	0	0	0
OG0018893:	0	1	0	0	0	0	0	0
OG0018894:	0	1	0	0	0	0	0	0
OG0018895:	0	1	0	0	0	0	0	0
OG0018896:	0	1	0	0	0	0	0	0
OG0018897:	0	1	0	0	0	0	0	0
OG0018898:	0	1	0	0	0	0	0	0
OG0018899:	0	1	0	0	0	0	0	0
OG0018900:	0	1	0	0	0	0	0	0
OG0018901:	0	1	0	0	0	0	0	0
OG0018902:	0	1	0	0	0	0	0	0
OG0018903:	0	1	0	0	0	0	0	0
OG0018904:	0	1	0	0	0	0	0	0
OG0018905:	0	1	0	0	0	0	0	0
OG0018906:	0	1	0	0	0	0	0	0
OG0018907:	0	1	0	0	0	0	0	0
OG0018908:	0	1	0	0	0	0	0	0
OG0018909:	0	1	0	0	0	0	0	0
OG0018910:	0	1	0	0	0	0	0	0
OG0018911:	0	1	0	0	0	0	0	0
OG0018912:	0	1	0	0	0	0	0	0
OG0018913:	0	1	0	0	0	0	0	0
OG0018914:	0	1	0	0	0	0	0	0
OG0018915:	0	1	0	0	0	0	0	0
OG0018916:	0	1	0	0	0	0	0	0
OG0018917:	0	1	0	0	0	0	0	0
OG0018918:	0	1	0	0	0	0	0	0
OG0018919:	0	1	0	0	0	0	0	0
OG0018920:	0	1	0	0	0	0	0	0
OG0018921:	0	1	0	0	0	0	0	0
OG0018922:	0	1	0	0	0	0	0	0
OG0018923:	0	1	0	0	0	0	0	0
OG0018924:	0	1	0	0	0	0	0	0
OG0018925:	0	1	0	0	0	0	0	0
OG0018926:	0	1	0	0	0	0	0	0
OG0018927:	0	1	0	0	0	0	0	0
OG0018928:	0	1	0	0	0	0	0	0
OG0018929:	0	1	0	0	0	0	0	0
OG0018930:	0	1	0	0	0	0	0	0
OG0018931:	0	1	0	0	0	0	0	0
OG0018932:	0	1	0	0	0	0	0	0
OG0018933:	0	1	0	0	0	0	0	0
OG0018934:	0	1	0	0	0	0	0	0
OG0018935:	0	1	0	0	0	0	0	0
OG0018936:	0	1	0	0	0	0	0	0
OG0018937:	0	1	0	0	0	0	0	0
OG0018938:	0	1	0	0	0	0	0	0
OG0018939:	0	1	0	0	0	0	0	0
OG0018940:	0	1	0	0	0	0	0	0
OG0018941:	0	1	0	0	0	0	0	0
OG0018942:	0	1	0	0	0	0	0	0
OG0018943:	0	1	0	0	0	0	0	0
OG0018944:	0	1	0	0	0	0	0	0
OG0018945:	0	1	0	0	0	0	0	0
OG0018946:	0	1	0	0	0	0	0	0
OG0018947:	0	1	0	0	0	0	0	0
OG0018948:	0	1	0	0	0	0	0	0
OG0018949:	0	1	0	0	0	0	0	0
OG0018950:	0	1	0	0	0	0	0	0
OG0018951:	0	1	0	0	0	0	0	0
OG0018952:	0	1	0	0	0	0	0	0
OG0018953:	0	1	0	0	0	0	0	0
OG0018954:	0	1	0	0	0	0	0	0
OG0018955:	0	1	0	0	0	0	0	0
OG0018956:	0	1	0	0	0	0	0	0
OG0018957:	0	1	0	0	0	0	0	0
OG0018958:	0	1	0	0	0	0	0	0
OG0018959:	0	1	0	0	0	0	0	0
OG0018960:	0	1	0	0	0	0	0	0
OG0018961:	0	1	0	0	0	0	0	0
OG0018962:	0	1	0	0	0	0	0	0
OG0018963:	0	1	0	0	0	0	0	0
OG0018964:	0	1	0	0	0	0	0	0
OG0018965:	0	1	0	0	0	0	0	0
OG0018966:	0	1	0	0	0	0	0	0
OG0018967:	0	1	0	0	0	0	0	0
OG0018968:	0	1	0	0	0	0	0	0
OG0018969:	0	1	0	0	0	0	0	0
OG0018970:	0	1	0	0	0	0	0	0
OG0018971:	0	1	0	0	0	0	0	0
OG0018972:	0	1	0	0	0	0	0	0
OG0018973:	0	1	0	0	0	0	0	0
OG0018974:	0	1	0	0	0	0	0	0
OG0018975:	0	1	0	0	0	0	0	0
OG0018976:	0	1	0	0	0	0	0	0
OG0018977:	0	1	0	0	0	0	0	0
OG0018978:	0	1	0	0	0	0	0	0
OG0018979:	0	1	0	0	0	0	0	0
OG0018980:	0	1	0	0	0	0	0	0
OG0018981:	0	1	0	0	0	0	0	0
OG0018982:	0	1	0	0	0	0	0	0
OG0018983:	0	1	0	0	0	0	0	0
OG0018984:	0	1	0	0	0	0	0	0
OG0018985:	0	1	0	0	0	0	0	0
OG0018986:	0	1	0	0	0	0	0	0
OG0018987:	0	1	0	0	0	0	0	0
OG0018988:	0	1	0	0	0	0	0	0
OG0018989:	0	1	0	0	0	0	0	0
OG0018990:	0	1	0	0	0	0	0	0
OG0018991:	0	1	0	0	0	0	0	0
OG0018992:	0	1	0	0	0	0	0	0
OG0018993:	0	1	0	0	0	0	0	0
OG0018994:	0	1	0	0	0	0	0	0
OG0018995:	0	1	0	0	0	0	0	0
OG0018996:	0	1	0	0	0	0	0	0
OG0018997:	0	1	0	0	0	0	0	0
OG0018998:	0	1	0	0	0	0	0	0
OG0018999:	0	1	0	0	0	0	0	0
OG0019000:	0	1	0	0	0	0	0	0
OG0019001:	0	1	0	0	0	0	0	0
OG0019002:	0	1	0	0	0	0	0	0
OG0019003:	0	1	0	0	0	0	0	0
OG0019004:	0	1	0	0	0	0	0	0
OG0019005:	0	1	0	0	0	0	0	0
OG0019006:	0	1	0	0	0	0	0	0
OG0019007:	0	1	0	0	0	0	0	0
OG0019008:	0	1	0	0	0	0	0	0
OG0019009:	0	1	0	0	0	0	0	0
OG0019010:	0	1	0	0	0	0	0	0
OG0019011:	0	1	0	0	0	0	0	0
OG0019012:	0	1	0	0	0	0	0	0
OG0019013:	0	1	0	0	0	0	0	0
OG0019014:	0	1	0	0	0	0	0	0
OG0019015:	0	1	0	0	0	0	0	0
OG0019016:	0	1	0	0	0	0	0	0
OG0019017:	0	1	0	0	0	0	0	0
OG0019018:	0	1	0	0	0	0	0	0
OG0019019:	0	1	0	0	0	0	0	0
OG0019020:	0	1	0	0	0	0	0	0
OG0019021:	0	1	0	0	0	0	0	0
OG0019022:	0	1	0	0	0	0	0	0
OG0019023:	0	1	0	0	0	0	0	0
OG0019024:	0	1	0	0	0	0	0	0
OG0019025:	0	1	0	0	0	0	0	0
OG0019026:	0	1	0	0	0	0	0	0
OG0019027:	0	1	0	0	0	0	0	0
OG0019028:	0	1	0	0	0	0	0	0
OG0019029:	0	1	0	0	0	0	0	0
OG0019030:	0	1	0	0	0	0	0	0
OG0019031:	0	1	0	0	0	0	0	0
OG0019032:	0	1	0	0	0	0	0	0
OG0019033:	0	1	0	0	0	0	0	0
OG0019034:	0	1	0	0	0	0	0	0
OG0019035:	0	1	0	0	0	0	0	0
OG0019036:	0	1	0	0	0	0	0	0
OG0019037:	0	1	0	0	0	0	0	0
OG0019038:	0	1	0	0	0	0	0	0
OG0019039:	0	1	0	0	0	0	0	0
OG0019040:	0	1	0	0	0	0	0	0
OG0019041:	0	1	0	0	0	0	0	0
OG0019042:	0	1	0	0	0	0	0	0
OG0019043:	0	1	0	0	0	0	0	0
OG0019044:	0	1	0	0	0	0	0	0
OG0019045:	0	1	0	0	0	0	0	0
OG0019046:	0	1	0	0	0	0	0	0
OG0019047:	0	1	0	0	0	0	0	0
OG0019048:	0	1	0	0	0	0	0	0
OG0019049:	0	1	0	0	0	0	0	0
OG0019050:	0	1	0	0	0	0	0	0
OG0019051:	0	1	0	0	0	0	0	0
OG0019052:	0	1	0	0	0	0	0	0
OG0019053:	0	1	0	0	0	0	0	0
OG0019054:	0	1	0	0	0	0	0	0
OG0019055:	0	1	0	0	0	0	0	0
OG0019056:	0	1	0	0	0	0	0	0
OG0019057:	0	1	0	0	0	0	0	0
OG0019058:	0	1	0	0	0	0	0	0
OG0019059:	0	1	0	0	0	0	0	0
OG0019060:	0	1	0	0	0	0	0	0
OG0019061:	0	1	0	0	0	0	0	0
OG0019062:	0	1	0	0	0	0	0	0
OG0019063:	0	1	0	0	0	0	0	0
OG0019064:	0	1	0	0	0	0	0	0
OG0019065:	0	1	0	0	0	0	0	0
OG0019066:	0	1	0	0	0	0	0	0
OG0019067:	0	1	0	0	0	0	0	0
OG0019068:	0	1	0	0	0	0	0	0
OG0019069:	0	1	0	0	0	0	0	0
OG0019070:	0	1	0	0	0	0	0	0
OG0019071:	0	1	0	0	0	0	0	0
OG0019072:	0	1	0	0	0	0	0	0
OG0019073:	0	1	0	0	0	0	0	0
OG0019074:	0	1	0	0	0	0	0	0
OG0019075:	0	1	0	0	0	0	0	0
OG0019076:	0	1	0	0	0	0	0	0
OG0019077:	0	1	0	0	0	0	0	0
OG0019078:	0	1	0	0	0	0	0	0
OG0019079:	0	1	0	0	0	0	0	0
OG0019080:	0	1	0	0	0	0	0	0
OG0019081:	0	1	0	0	0	0	0	0
OG0019082:	0	1	0	0	0	0	0	0
OG0019083:	0	1	0	0	0	0	0	0
OG0019084:	0	1	0	0	0	0	0	0
OG0019085:	0	1	0	0	0	0	0	0
OG0019086:	0	1	0	0	0	0	0	0
OG0019087:	0	1	0	0	0	0	0	0
OG0019088:	0	1	0	0	0	0	0	0
OG0019089:	0	1	0	0	0	0	0	0
OG0019090:	0	1	0	0	0	0	0	0
OG0019091:	0	1	0	0	0	0	0	0
OG0019092:	0	1	0	0	0	0	0	0
OG0019093:	0	1	0	0	0	0	0	0
OG0019094:	0	1	0	0	0	0	0	0
OG0019095:	0	1	0	0	0	0	0	0
OG0019096:	0	1	0	0	0	0	0	0
OG0019097:	0	1	0	0	0	0	0	0
OG0019098:	0	1	0	0	0	0	0	0
OG0019099:	0	1	0	0	0	0	0	0
OG0019100:	0	1	0	0	0	0	0	0
OG0019101:	0	1	0	0	0	0	0	0
OG0019102:	0	1	0	0	0	0	0	0
OG0019103:	0	1	0	0	0	0	0	0
OG0019104:	0	1	0	0	0	0	0	0
OG0019105:	0	1	0	0	0	0	0	0
OG0019106:	0	1	0	0	0	0	0	0
OG0019107:	0	1	0	0	0	0	0	0
OG0019108:	0	1	0	0	0	0	0	0
OG0019109:	0	1	0	0	0	0	0	0
OG0019110:	0	1	0	0	0	0	0	0
OG0019111:	0	1	0	0	0	0	0	0
OG0019112:	0	1	0	0	0	0	0	0
OG0019113:	0	1	0	0	0	0	0	0
OG0019114:	0	1	0	0	0	0	0	0
OG0019115:	0	1	0	0	0	0	0	0
OG0019116:	0	1	0	0	0	0	0	0
OG0019117:	0	1	0	0	0	0	0	0
OG0019118:	0	1	0	0	0	0	0	0
OG0019119:	0	1	0	0	0	0	0	0
OG0019120:	0	1	0	0	0	0	0	0
OG0019121:	0	1	0	0	0	0	0	0
OG0019122:	0	1	0	0	0	0	0	0
OG0019123:	0	1	0	0	0	0	0	0
