# Supplementary material for: A chromosome-level genome assembly of Cairina moschata and comparative genomic analyses
Source: BMC Genomics. 2021 Jul 30;22:581. doi: 10.1186/s12864-021-07897-4 (PMC8325232; doi:10.1186/s12864-021-07897-4)
Supplement: Supplementary file 12 — Additional file 12: Table S9. Functional annotation of 39 genes in Muscovy duck. [file 12864_2021_7897_MOESM12_ESM.xlsx]

## Sheet: Sheet1
Table S9. Functional annotation of 39 genes in Muscovy duck
KO	Definition	Gene
K04257	OLFR; olfactory receptor	evm.model.Chr14.5	evm.model.ChrUn_scaffold1214.1	evm.model.ChrUn_scaffold183.1	evm.model.ChrUn_scaffold183.1	evm.model.ChrUn_scaffold235.2	evm.model.ChrUn_scaffold235.1	evm.model.ChrUn_scaffold54.1	evm.model.ChrUn_scaffold55.2
K11253	H3; histone H3	evm.model.Chr19.131	evm.model.Chr3.249
K00129	ALDH3; aldehyde dehydrogenase (NAD(P)+)	evm.model.Chr5.567
K06448	CD1; T-cell surface glycoprotein CD1	evm.model.Chr8.516
K07809	HS3ST3; [heparan sulfate]-glucosamine 3-sulfotransferase 3	evm.model.Chr15.65
K08026	ONECUT1, HNF6; one cut domain, family member 1 (hepatocyte nuclear factor 6)	evm.model.Chr12.28
K11252	H2B; histone H2B	evm.model.Chr2.7
K14351	AADACL3_4; arylacetamide deacetylase-like 3/4	evm.model.Chr22.97
K16493	PCDHA; protocadherin alpha	evm.model.Chr14.274
K17751	MYH6_7; myosin heavy chain 6/7	evm.model.ChrUn_scaffold284.1
K10631		evm.model.ChrUn_scaffold1820.1	evm.model.ChrUn_scaffold90.1	evm.model.ChrZ.533	evm.model.ChrZ.511
K12002		evm.model.Chr17.15
K12009		evm.model.ChrUn_scaffold442.9
K15410		evm.model.Chr2.1357
		evm.model.Chr17.10
		evm.model.Chr20.318
		evm.model.Chr2.1362
		evm.model.Chr22.96
		evm.model.ChrUn_scaffold1366.1
		evm.model.ChrUn_scaffold147.1
		evm.model.ChrUn_scaffold147.4
		evm.model.ChrUn_scaffold2089.1
		evm.model.ChrUn_scaffold2103.1
		evm.model.ChrUn_scaffold229.1
		evm.model.ChrUn_scaffold301.1
		evm.model.ChrUn_scaffold35.1
		evm.model.ChrUn_scaffold90.2
		evm.model.ChrUn_scaffold98.1
		evm.model.ChrZ.603
