# Supplementary material for: A chromosome-level genome assembly of Cairina moschata and comparative genomic analyses
Source: BMC Genomics. 2021 Jul 30;22:581. doi: 10.1186/s12864-021-07897-4 (PMC8325232; doi:10.1186/s12864-021-07897-4)
Supplement: Supplementary file 13 — Additional file 13: Table S10. 104 positively selected genes (PSGs) in Muscovy duck. [file 12864_2021_7897_MOESM13_ESM.xlsx]

## Sheet: Sheet1
Table S10. 104 positively selected genes (PSGs)in Muscovy duck
Sequence	Method	Ka	Ks	Ka/Ks	P-Value(Fisher)	Length	S-Sites	N-Sites	Fold-Sites(0:2:4)	Substitutions	S-Substitutions	N-Substitutions	Fold-S-Substitutions(0:2:4)	Fold-N-Substitutions(0:2:4)	Divergence-Time	Substitution-Rate-Ratio(rTC:rAG:rTA:rCG:rTG:rCA/rCA)	GC(1:2:3)	ML-Score	AICc	Akaike-Weight	Model
evm.model.ChrUn_scaffold424.122	MA	0.0116123	0.000232245	50	0.358952	225	52.4113	172.589	NA	2	0.0120738	1.98793	NA	NA	0.00896141	19.7796:30:19.83:19.83:0.01:1	0.4(0.453333:0.26:0.486667)	-301.683	NA	NA	NA
evm.model.Chr9.435	MA	0.00347398	6.94797e-05	50	0	384	96.919	287.081	NA	1	0.00670675	0.993293	NA	NA	0.00261471	20.7573:30:20.8076:20.8076:0.01:1	0.441406(0.488281:0.398438:0.4375)	-508.223	NA	NA	NA
evm.model.Chr9.160	MA	0.0053427	0.000106854	50	0	210	19.559	190.441	NA	1	0.00204986	0.99795	NA	NA	0.00485504	0.01:0.01:0.01:0.01:6.75881:1	0.480952(0.607143:0.264286:0.571429)	-232.939	NA	NA	NA
evm.model.Chr8.246	MA	0.00545841	0.000109168	50	0	219	36.527	182.473	NA	1	0.00398759	0.996012	NA	NA	0.00456621	0.01:0.01:0.01:0.01:0.01:1	0.527397(0.472603:0.410959:0.69863)	-291.719	NA	NA	NA
evm.model.Chr7.233	MA	0.00245675	4.91351e-05	50	0	576	160.663	415.337	NA	1	0.00767712	0.992323	NA	NA	0.0017852	19.4692:30:19.3947:19.3947:0.01:1	0.427951(0.552083:0.309896:0.421875)	-761.741	NA	NA	NA
evm.model.Chr4.460	MA	0.0289916	0.000579831	50	0.0910027	396	81.4702	314.53	NA	9	0.0463837	8.95362	NA	NA	0.0231463	2.04025:5.04792:2.32991:3.57992:0.01:1	0.383838(0.439394:0.314394:0.397727)	-558.769	NA	NA	NA
evm.model.Chr3.931	MA	0.00218716	4.37432e-05	50	0.301982	1137	210.495	926.505	NA	2	0.0090466	1.99095	NA	NA	0.00179034	29.6334:30:22.0849:22.0849:0.01:1	0.583113(0.484169:0.444591:0.82058)	-1470.83	NA	NA	NA
evm.model.Chr3.671	MA	0.00432168	8.64335e-05	50	0	315	79.8815	235.119	NA	1	0.00674913	0.993251	NA	NA	0.00324765	19.7201:30:19.7354:19.7354:0.01:1	0.368254(0.390476:0.3:0.414286)	-428.615	NA	NA	NA
evm.model.Chr3.1080	MA	0.00648523	0.000129705	50	0.344803	411	90.7006	320.299	NA	2	0.0112632	1.98874	NA	NA	0.00508268	15.7967:30:15.5943:15.5943:0.01:1	0.610706(0.660584:0.419708:0.751825)	-544.481	NA	NA	NA
evm.model.Chr27.200	MA	0.00686879	0.000137376	50	0.333146	375	78.8982	296.102	NA	2	0.0106018	1.9894	NA	NA	0.00545254	30:24.9484:21.102:21.102:0.01:1	0.52(0.504:0.36:0.696)	-500.213	NA	NA	NA
evm.model.Chr2.686	MA	0.00316792	6.33584e-05	50	0	429	108.928	320.072	NA	1	0.00676041	0.99324	NA	NA	0.00237964	30:18.1954:18.0944:18.0944:0.01:1	0.589744(0.590909:0.454545:0.723776)	-576.47	NA	NA	NA
evm.model.Chr18.122	MA	0.00412412	8.24824e-05	50	0	300	57.3867	242.613	NA	1	0.00470844	0.995292	NA	NA	0.003351	21.1379:30:21.1985:21.1985:0.01:1	0.588333(0.665:0.36:0.74)	-381.663	NA	NA	NA
evm.model.Chr1.540	MA	0.0033864	6.77281e-05	50	0	378	84.3894	293.611	NA	1	0.00571553	0.994284	NA	NA	0.0026455	0.01:0.01:6.43177:7.55438:0.01:1	0.541005(0.52381:0.503968:0.595238)	-516.56	NA	NA	NA
evm.model.Chr14.161	MA	0.00312845	6.25691e-05	50	0	381	62.6053	318.395	NA	1	0.00391716	0.996083	NA	NA	0.00262467	0.01:0.01:0.01:0.01:7.38461:1	0.452756(0.53937:0.366142:0.452756)	-511.298	NA	NA	NA
evm.model.Chr1.349	MA	0.00313759	6.27519e-05	50	0	444	125.342	318.658	NA	1	0.00780545	0.992195	NA	NA	0.00226956	20.0578:30:20.0726:20.0726:0.01:1	0.466216(0.489865:0.5:0.408784)	-601.851	NA	NA	NA
evm.model.Chr10.223	MA	0.00526264	0.000105253	50	0.525078	732	165.249	566.751	NA	3	0.0173929	2.98261	NA	NA	0.00409836	0.765221:1.56121:0.991625:1.12712:0.01:1	0.462432(0.497951:0.477459:0.411885)	-1013.31	NA	NA	NA
evm.model.Chr5.782	MA	0.00104595	2.10672e-05	49.6481	0	1242	291.748	950.252	NA	1	0.00614596	0.993854	NA	NA	0.000805199	19.9531:30:19.9025:19.9025:0.01:1	0.43599(0.480676:0.428744:0.398551)	-1679.56	NA	NA	NA
evm.model.Chr1.335	MA	0.00365013	7.36391e-05	49.5678	0.477708	1026	203.632	822.368	NA	3	0.0149121	2.98509	NA	NA	0.0029403	1.54415:3.95985:1.88661:1.88661:12.7966:1	0.584795(0.577485:0.457602:0.719298)	-1380.04	NA	NA	NA
evm.model.Chr13.79	MA	0.00618583	0.000125785	49.178	0.368834	432	105.009	326.991	NA	2	0.0129755	1.98702	NA	NA	0.00471278	15.6211:7.18277:18.1683:19.7918:0.01:1	0.474537(0.506944:0.357639:0.559028)	-583.893	NA	NA	NA
evm.model.Chr5.674	MA	0.00582446	0.000123091	47.3183	0.301626	951	263.178	687.822	NA	4	0.0320854	3.96791	NA	NA	0.00424667	30:29.7411:22.0986:22.0986:0.01:1	0.49632(0.580442:0.378549:0.529968)	-1302.15	NA	NA	NA
evm.model.Chr12.38	MA	0.00454983	0.000107429	42.3518	0.370967	585	143.545	441.455	NA	2	0.0152383	1.98476	NA	NA	0.00345978	15.6993:7.26003:18.51:19.7904:0.01:1	0.528205(0.587179:0.425641:0.571795)	-797.785	NA	NA	NA
evm.model.Chr10.163	MA	0.00522052	0.000124561	41.9115	0	225	32.771	192.229	NA	1	0.00405111	0.995949	NA	NA	0.0044783	0.01:0.01:7.15052:5.84997:23.1545:1	0.464444(0.44:0.426667:0.526667)	-308.65	NA	NA	NA
evm.model.Chr16.126	MA	0.0674817	0.0174501	3.86713	0.130554	306	79.2297	226.77	NA	16	1.32577	14.6742	NA	NA	0.0545274	1.36668:1.16209:1.00143:1.21163:0.330993:1	0.424837(0.411765:0.362745:0.5)	-489.754	NA	NA	NA
evm.model.Chr1.115	MA	0.0415139	0.0140386	2.95713	0.422528	324	77.216	246.784	NA	11	1.05252	9.94748	NA	NA	0.0349659	0.513444:1.2567:0.60594:0.600475:0.682451:1	0.507716(0.546296:0.439815:0.537037)	-492.869	NA	NA	NA
evm.model.Chr2.145	MA	0.0138234	0.00509083	2.71535	0.201145	1251	325.935	925.065	NA	14	1.60796	12.392	NA	NA	0.0115482	8.13411:9.56021:6.61418:7.05307:0.01:1	0.444045(0.494005:0.395683:0.442446)	-1788.99	NA	NA	NA
evm.model.Chr21.175	MA	0.0211554	0.0084984	2.48934	0.501875	390	89.206	300.794	NA	7	0.745172	6.25483	NA	NA	0.0182603	16.9534:19.4355:24.2556:24.3044:7.3387:1	0.433333(0.476923:0.407692:0.415385)	-565.826	NA	NA	NA
evm.model.Chr9.417	MA	0.0288888	0.0130731	2.20979	0.287099	789	203.935	585.065	NA	19	2.58869	16.4113	NA	NA	0.0248009	1.65782:1.41476:0.969728:1.33156:0.187209:1	0.41635(0.484791:0.346008:0.418251)	-1178.47	NA	NA	NA
evm.model.Chr3.715	MA	0.0160886	0.0083494	1.92691	0.287866	771	250.089	520.911	NA	10	1.99458	8.00542	NA	NA	0.0135782	10.3233:2.64743:1.13265:1.40417:1.54835:1	0.409209(0.525292:0.317121:0.385214)	-1079.19	NA	NA	NA
evm.model.ChrUn_scaffold437.8	MA	0.0130236	0.00678203	1.92031	0.372749	1407	343.092	1063.91	NA	16	2.30058	13.6994	NA	NA	0.0115016	10.0129:11.1617:12.3549:12.5124:4.33077:1	0.509595(0.549041:0.463753:0.515991)	-1963.13	NA	NA	NA
evm.model.Chr3.1140	MA	0.0258082	0.0135115	1.91009	0.195968	1278	349.619	928.381	NA	28	4.61126	23.3887	NA	NA	0.0224442	1.58039:1.6343:1.21209:1.18107:0.543302:1	0.438185(0.504695:0.397887:0.411972)	-1880.22	NA	NA	NA
evm.model.Chr1.140	MA	0.017403	0.0092757	1.8762	0.458864	801	191.985	609.015	NA	12	1.72621	10.2738	NA	NA	0.0154551	9.65584:11.4616:6.81051:6.74124:0.568479:1	0.390762(0.486891:0.368914:0.316479)	-1138.87	NA	NA	NA
evm.model.ChrUn_scaffold427.6	MA	0.0492431	0.0277247	1.77615	0.152243	1047	257.708	789.292	NA	44	6.83245	37.1676	NA	NA	0.0439466	1.98223:1.87802:1.41816:1.38564:0.924953:1	0.402101(0.41404:0.316619:0.475645)	-1631.79	NA	NA	NA
evm.model.Chr7.353	MA	0.101738	0.0585995	1.73615	0.0367647	1215	282.979	932.021	NA	102	15.1827	86.8173	NA	NA	0.0916905	1.89439:1.88457:1.53303:1.52396:0.599152:1	0.420988(0.419753:0.469136:0.374074)	-2001	NA	NA	NA
evm.model.ChrUn_scaffold424.145	MA	0.187089	0.107876	1.7343	0.141966	333	77.1135	255.886	NA	49	7.25395	41.7461	NA	NA	0.168745	0.859129:0.911478:0.698186:0.760473:0.356952:1	0.490991(0.567568:0.324324:0.581081)	-625.404	NA	NA	NA
evm.model.Chr2.340	MA	0.0119334	0.00702469	1.69878	0.427272	948	253.614	694.386	NA	10	1.76953	8.23047	NA	NA	0.0106202	4.09768:4.14955:2.36647:2.29517:0.487617:1	0.488924(0.582278:0.357595:0.526899)	-1327.63	NA	NA	NA
evm.model.Chr6.33	MA	0.0143226	0.00845729	1.69352	0.706802	321	85.3506	235.649	NA	4	0.704755	3.29524	NA	NA	0.0127631	29.9715:30:22.5417:22.5417:0.01:1	0.422118(0.397196:0.378505:0.490654)	-456.793	NA	NA	NA
evm.model.Chr25.155	MA	0.0753964	0.0452387	1.66663	0.297757	534	128.186	405.814	NA	34	5.41725	28.5827	NA	NA	0.0681571	3.17121:3.51698:3.16386:3.14051:2.19208:1	0.525281(0.52809:0.455056:0.592697)	-885.717	NA	NA	NA
evm.model.Chr3.1136	MA	0.0552357	0.0333389	1.65679	0.00659102	3843	983.26	2859.74	NA	180	30.9349	149.065	NA	NA	0.0496333	2.65023:2.75329:1.92697:2.05662:0.466578:1	0.401379(0.37783:0.382514:0.443794)	-6039.53	NA	NA	NA
evm.model.Chr1.101	MA	0.0125778	0.00763288	1.64784	0.591724	1698	430.376	1267.62	NA	19	3.24591	15.7541	NA	NA	0.0113244	8.44528:5.53529:3.83647:4.03357:0.256346:1	0.358657(0.452297:0.289753:0.333922)	-2319.77	NA	NA	NA
evm.model.Chr16.16	MA	0.0193087	0.011781	1.63898	0.649744	591	143.011	447.989	NA	10	1.63021	8.36979	NA	NA	0.0174871	27.3914:23.1394:25.8688:22.508:20.3438:1	0.388325(0.428934:0.329949:0.406091)	-843.84	NA	NA	NA
evm.model.Chr5.1043	MA	0.0193399	0.0118308	1.63471	0.829461	348	88.2689	259.731	NA	6	1.03268	4.96732	NA	NA	0.0174352	1.36147:3.63712:0.977624:0.977624:0.624048:1	0.428161(0.50431:0.336207:0.443966)	-494.836	NA	NA	NA
evm.model.Chr27.3	MA	0.0129662	0.00800832	1.61909	0.883944	609	160.536	448.464	NA	7	1.26742	5.73258	NA	NA	0.0116593	14.5064:19.4493:22.0123:22.1805:6.00386:1	0.424466(0.509852:0.337438:0.426108)	-859.914	NA	NA	NA
evm.model.Chr5.885	MA	0.0416781	0.0261114	1.59616	0.385275	786	205.295	580.705	NA	28	5.07709	22.9229	NA	NA	0.0376122	4.74566:4.67648:3.95829:3.95016:1.0837:1	0.453562(0.484733:0.343511:0.532443)	-1206.49	NA	NA	NA
evm.model.Chr1.1129	MA	0.012014	0.00760295	1.58017	0.514472	1215	323.018	891.982	NA	13	2.42379	10.5762	NA	NA	0.0108413	8.04274:8.92147:7.46258:7.08456:1.97622:1	0.497119(0.532099:0.398765:0.560494)	-1722.63	NA	NA	NA
evm.model.Chr22.134	MA	0.0137927	0.00873996	1.57812	0.692661	402	84.1493	317.851	NA	5	0.718296	4.2817	NA	NA	0.012735	7.52919:3.6691:6.58775:5.84748:13.1421:1	0.429104(0.485075:0.317164:0.485075)	-562.603	NA	NA	NA
evm.model.Chr6.145	MA	0.0166753	0.0106175	1.57054	0.666958	666	168.758	497.242	NA	10	1.77697	8.22303	NA	NA	0.0151403	3.65101:4.66463:2.56114:2.65974:0.497934:1	0.415165(0.484234:0.367117:0.394144)	-950.565	NA	NA	NA
evm.model.Chr11.200	MA	0.0180321	0.0115046	1.56738	0.440904	426	87.8215	338.178	NA	7	0.99494	6.00506	NA	NA	0.0166865	3.89583:4.32762:7.00162:8.11422:12.5627:1	0.442488(0.478873:0.316901:0.53169)	-616.023	NA	NA	NA
evm.model.Chr22.191	MA	0.0477448	0.0310027	1.54002	0.317662	792	212.488	579.512	NA	33	6.3461	26.6539	NA	NA	0.043253	1.38391:1.54842:1.01486:0.979351:0.450555:1	0.525884(0.515152:0.524621:0.537879)	-1252.28	NA	NA	NA
evm.model.Chr29.6	MA	0.0414128	0.0270863	1.52892	0.542079	510	101.391	408.609	NA	19	2.65304	16.347	NA	NA	0.0385646	0.936046:1.36131:1.58302:1.7086:0.812181:1	0.392157(0.523529:0.341176:0.311765)	-773.917	NA	NA	NA
evm.model.Chr5.223	MA	0.0275304	0.0186206	1.47849	0.50541	1098	284.319	813.681	NA	27	5.16132	21.8387	NA	NA	0.0252233	3.84305:3.70391:2.44608:2.47123:0.773055:1	0.417577(0.456284:0.336066:0.460383)	-1618.58	NA	NA	NA
evm.model.Chr1.1539	MA	0.021276	0.0145236	1.46493	0.65352	531	129.849	401.151	NA	10	1.80973	8.19027	NA	NA	0.0196248	6.63193:9.59757:4.46473:4.54535:0.01:1	0.550847(0.556497:0.409605:0.686441)	-760.503	NA	NA	NA
evm.model.Chr19.224	MA	0.0581171	0.0397026	1.46381	0.314747	984	247.68	736.32	NA	50	9.34279	40.6572	NA	NA	0.0534821	2.05839:2.09519:1.40518:1.47137:0.334311:1	0.385671(0.417683:0.365854:0.373476)	-1562.94	NA	NA	NA
evm.model.Chr3.820	MA	0.0798401	0.0551104	1.44873	0.298913	612	192.963	419.037	NA	41	9.88891	31.1111	NA	NA	0.0720428	3.99602:3.96824:4.10537:4.10697:2.46387:1	0.504902(0.465686:0.634804:0.414216)	-1008.32	NA	NA	NA
evm.model.ChrZ.61	MA	0.088667	0.0612469	1.4477	0.237162	873	219.901	653.099	NA	66	12.4537	53.5463	NA	NA	0.0817601	2.79124:2.91132:2.26732:2.25682:1.06034:1	0.435281(0.510309:0.300687:0.494845)	-1447.38	NA	NA	NA
evm.model.Chr28.310	MA	0.0366262	0.0253724	1.44355	0.505426	831	220.494	610.506	NA	27	5.40334	21.5967	NA	NA	0.0336402	5.99045:5.53882:4.0276:4.0492:0.402061:1	0.456679(0.50722:0.442238:0.420578)	-1239.22	NA	NA	NA
evm.model.Chr5.302	MA	0.0294966	0.0206303	1.42977	0.226887	2673	757.343	1915.66	NA	70	15.1629	54.8371	NA	NA	0.0269845	4.0109:3.84437:2.58361:2.56785:0.735893:1	0.442387(0.53367:0.316498:0.476992)	-3802.73	NA	NA	NA
evm.model.Chr5.230	MA	0.0234133	0.0168797	1.38707	0.630783	1008	290.569	717.431	NA	21	4.74602	16.254	NA	NA	0.0215299	7.08453:3.68508:2.13855:2.28551:0.523543:1	0.400298(0.424107:0.41369:0.363095)	-1462.63	NA	NA	NA
evm.model.Chr3.296	MA	0.0615003	0.0446226	1.37823	0.30118	1200	298.881	901.119	NA	65	12.6083	52.3917	NA	NA	0.0572966	1.7662:1.90313:1.26913:1.39783:0.417931:1	0.372917(0.4125:0.3375:0.36875)	-1927.06	NA	NA	NA
evm.model.ChrUn_scaffold427.55	MA	0.0637747	0.0468144	1.36229	0.298402	1521	366.355	1154.65	NA	86	16.2462	69.7538	NA	NA	0.0596896	2.90827:2.73889:1.98796:2.20489:0.571764:1	0.407298(0.448718:0.414201:0.358974)	-2466.4	NA	NA	NA
evm.model.Chr5.878	MA	0.0213589	0.0158245	1.34974	0.71735	660	159.556	500.444	NA	13	2.48404	10.516	NA	NA	0.020021	5.567:6.37806:6.47063:6.59365:0.658437:1	0.409091(0.484091:0.354545:0.388636)	-954.938	NA	NA	NA
evm.model.Chr6.276	MA	0.0438411	0.0324943	1.34919	0.480687	1086	296.019	789.981	NA	42	9.12931	32.8707	NA	NA	0.0407482	4.64415:2.76613:1.06639:1.20575:0.397687:1	0.399632(0.475138:0.383978:0.339779)	-1657.55	NA	NA	NA
evm.model.Chr2.249	MA	0.111985	0.0830204	1.34889	0.301891	753	169.02	583.98	NA	73	12.8963	60.1037	NA	NA	0.105484	2.12854:2.08297:1.5496:1.5561:0.547589:1	0.378486(0.466135:0.356574:0.312749)	-1316.55	NA	NA	NA
evm.model.Chr1.1734	MA	0.131254	0.0998966	1.3139	0.374918	681	142.279	538.721	NA	77	12.8872	64.1128	NA	NA	0.124703	0.855892:0.921223:0.986704:0.884714:1.21733:1	0.367841(0.451542:0.359031:0.292952)	-1198.05	NA	NA	NA
evm.model.Chr8.649	MA	0.037946	0.0290553	1.30599	0.326149	2979	624.751	2354.25	NA	104	17.5635	86.4365	NA	NA	0.0360814	2.23767:2.75139:1.88922:1.90156:0.76468:1	0.406344(0.48288:0.364552:0.371601)	-4422.28	NA	NA	NA
evm.model.Chr4.399	MA	0.137074	0.106553	1.28643	0.492503	507	101.089	405.911	NA	60	9.73156	50.2684	NA	NA	0.130989	1.33032:1.41418:1.33518:1.30535:1.08718:1	0.340237(0.366864:0.289941:0.363905)	-914.82	NA	NA	NA
evm.model.Chr2.709	MA	0.0128155	0.0100699	1.27265	0.770415	1359	365.385	993.615	NA	16	3.5868	12.4132	NA	NA	0.0120773	3.6782:3.24954:1.94415:1.82277:0.405408:1	0.435247(0.541943:0.344371:0.419426)	-1916.14	NA	NA	NA
evm.model.Chr11.91	MA	0.0288092	0.0234939	1.22624	0.989703	567	147.226	419.774	NA	15	3.3361	11.6639	NA	NA	0.027429	1.04564:0.830924:0.720804:0.731552:0.871641:1	0.546737(0.613757:0.460317:0.566138)	-831.144	NA	NA	NA
evm.model.ChrZ.495	MA	0.0272716	0.022255	1.22542	0.906985	351	80.4786	270.521	NA	9	1.75811	7.24189	NA	NA	0.0261214	19.8086:25.0717:25.7307:26.0929:12.159:1	0.388889(0.452991:0.303419:0.410256)	-518.365	NA	NA	NA
evm.model.Chr2.216	MA	0.0800433	0.0653949	1.224	0.322292	2121	505.329	1615.67	NA	151	30.732	120.268	NA	NA	0.0765533	1.18292:0.76443:0.507465:2.14279:0.714937:1	0.54149(0.550212:0.497171:0.577086)	-3413.98	NA	NA	NA
evm.model.Chr3.1070	MA	0.0211524	0.0174022	1.2155	0.818234	1557	300.032	1256.97	NA	31	5.08841	25.9116	NA	NA	0.0204297	6.41927:5.18069:4.99256:5.39777:3.51561:1	0.315029(0.391137:0.285164:0.268786)	-2165.23	NA	NA	NA
evm.model.Chr9.269	MA	0.0188205	0.0155485	1.21044	0.687868	1827	493.252	1333.75	NA	32	7.48886	24.5111	NA	NA	0.0179371	4.18891:4.21616:2.69:2.70226:0.2205:1	0.45457(0.500821:0.426929:0.435961)	-2561.51	NA	NA	NA
evm.model.Chr3.574	MA	0.0102477	0.00851581	1.20337	0.897556	729	201.786	527.214	NA	7	1.68915	5.31085	NA	NA	0.00976832	1.08247:1.19163:0.664008:0.714159:0.01:1	0.480796(0.584362:0.452675:0.40535)	-1014.24	NA	NA	NA
evm.model.Chr1.1041	MA	0.029915	0.0249511	1.19895	0.733321	1680	423.32	1256.68	NA	47	10.3088	36.6912	NA	NA	0.0286642	2.80555:2.46692:2.06784:2.10479:1.00026:1	0.491369(0.524107:0.461607:0.488393)	-2449.2	NA	NA	NA
evm.model.ChrZ.371	MA	0.109168	0.091871	1.18827	0.241798	2634	617.729	2016.27	NA	253	51.8599	201.14	NA	NA	0.105111	2.145:1.7185:1.15838:1.16161:0.938227:1	0.390779(0.455782:0.354875:0.361678)	-4518.35	NA	NA	NA
evm.model.Chr5.663	MA	0.0187281	0.015763	1.18811	0.804725	1290	308.876	981.124	NA	23	4.81781	18.1822	NA	NA	0.0180182	20.8945:19.7988:19.1118:20.9051:2.3818:1	0.382946(0.402326:0.4:0.346512)	-1835.68	NA	NA	NA
evm.model.Chr6.43	MA	0.030287	0.0256181	1.18225	0.9875	567	134.032	432.968	NA	16	3.32016	12.6798	NA	NA	0.0291833	8.42394:9.39981:12.3844:12.5498:8.88814:1	0.49566(0.497396:0.450521:0.539062)	-854.211	NA	NA	NA
evm.model.Chr5.848	MA	0.0238997	0.0203948	1.17185	0.988004	585	166.976	418.024	NA	13	3.30475	9.69525	NA	NA	0.0228993	7.08511:5.94309:3.50847:3.46085:1.00028:1	0.448718(0.561538:0.261538:0.523077)	-844.907	NA	NA	NA
evm.model.ChrZ.338	MA	0.0220944	0.0190965	1.15698	0.872946	336	85.017	250.983	NA	7	1.58529	5.41471	NA	NA	0.0213358	21.2838:14.0336:18.9066:18.5165:5.34554:1	0.440476(0.495536:0.415179:0.410714)	-493.381	NA	NA	NA
evm.model.ChrUn_scaffold426.29	MA	0.0146926	0.0127278	1.15437	0.794082	1428	365.626	1062.37	NA	20	4.59328	15.4067	NA	NA	0.0141895	3.15237:5.1609:2.0812:2.59162:2.06464:1	0.508403(0.514706:0.407563:0.602941)	-1999.58	NA	NA	NA
evm.model.Chr13.172	MA	0.116106	0.10106	1.14888	0.748875	660	131.863	528.137	NA	68	12.1397	55.8603	NA	NA	0.1131	1.00238:1.05175:1.21789:1.13431:1.62527:1	0.405303(0.425:0.368182:0.422727)	-1179.2	NA	NA	NA
evm.model.ChrZ.241	MA	0.107474	0.094624	1.1358	0.676019	858	191.927	666.073	NA	82	16.5933	65.4067	NA	NA	0.1046	2.07522:2.15506:1.70761:1.81699:0.93677:1	0.39627(0.501748:0.333916:0.353147)	-1494.25	NA	NA	NA
evm.model.Chr27.190	MA	0.041944	0.0371716	1.12839	0.790444	459	134.56	324.44	NA	18	4.83784	13.1622	NA	NA	0.0405449	1.08049:1.00923:1.05804:1.16741:0.36858:1	0.595861(0.594771:0.571895:0.620915)	-694.243	NA	NA	NA
evm.model.Chr1.1121	MA	0.0121274	0.0107733	1.12569	0.986631	1146	321.985	824.015	NA	13	3.34979	9.65021	NA	NA	0.011747	13.1254:5.8234:4.4082:4.42549:0.387706:1	0.440227(0.549738:0.346859:0.424084)	-1588.97	NA	NA	NA
evm.model.Chr3.543	MA	0.0498383	0.0443336	1.12416	0.740324	1137	273.788	863.212	NA	52	11.4429	40.5571	NA	NA	0.0485128	3.63447:4.00508:2.31446:2.3088:0.728017:1	0.602463(0.645119:0.489446:0.672823)	-1759.04	NA	NA	NA
evm.model.Chr1.1054	MA	0.00288027	0.0025886	1.11267	0.58678	1089	290.069	798.931	NA	3	0.738079	2.26192	NA	NA	0.00280258	27.3541:30:21.7561:21.7561:0.01:1	0.44674(0.53168:0.322314:0.486226)	-1486	NA	NA	NA
evm.model.ChrUn_scaffold427.53	MA	0.0514383	0.0464148	1.10823	0.676631	1701	357.639	1343.36	NA	82	15.8831	66.1169	NA	NA	0.0503821	3.46502:3.39502:3.08025:3.62162:1.57736:1	0.38154(0.438272:0.353616:0.352734)	-2636.59	NA	NA	NA
evm.model.Chr3.614	MA	0.00967226	0.00872858	1.10811	0.332803	540	126.391	413.609	NA	5	1.08079	3.91921	NA	NA	0.00945139	0.429663:0.196567:0.29145:0.171285:0.286764:1	0.524074(0.536111:0.419444:0.616667)	-755.492	NA	NA	NA
evm.model.Chr9.93	MA	0.0249062	0.0224884	1.10751	0.859449	1701	483.26	1217.74	NA	40	10.552	29.448	NA	NA	0.0242193	17.6319:13.3213:8.1827:8.32576:0.272193:1	0.431511(0.484127:0.355379:0.455026)	-2439.49	NA	NA	NA
evm.model.Chr2.782	MA	0.192727	0.176056	1.09469	0.723319	720	172.148	547.852	NA	118	26.317	91.683	NA	NA	0.188741	1.23371:1.23053:1.29678:1.13239:1.46594:1	0.459722(0.50625:0.395833:0.477083)	-1426.43	NA	NA	NA
evm.model.Chr18.27	MA	0.034282	0.0313774	1.09257	0.98732	465	115.688	349.312	NA	15	3.48924	11.5108	NA	NA	0.0335593	0.971889:2.38437:0.520814:0.520814:1.12938:1	0.450538(0.493548:0.335484:0.522581)	-704.83	NA	NA	NA
evm.model.Chr7.155	MA	0.023164	0.0216707	1.06891	0.998664	1035	256.038	778.962	NA	23	5.40921	17.5908	NA	NA	0.0227946	1.81495:2.10585:2.33353:2.33001:1.35037:1	0.4343(0.526087:0.394203:0.382609)	-1531.7	NA	NA	NA
evm.model.Chr22.79	MA	0.0339734	0.0318445	1.06685	0.999678	843	213.753	629.247	NA	27	6.52079	20.4792	NA	NA	0.0334336	16.705:18.7651:17.7232:17.6778:1.59712:1	0.615658(0.599644:0.540925:0.706406)	-1247.18	NA	NA	NA
evm.model.Chr21.255	MA	0.0733397	0.0701868	1.04492	0.901064	1266	351.803	914.197	NA	86	23.1473	62.8527	NA	NA	0.0724636	3.36297:2.3907:1.46562:1.78528:0.462819:1	0.485782(0.528436:0.372038:0.556872)	-2060.78	NA	NA	NA
evm.model.Chr1.1501	MA	0.0565402	0.0541196	1.04473	0.999988	801	184.513	616.487	NA	42	9.35285	32.6471	NA	NA	0.0559826	0.654224:1.16313:0.469083:0.497005:0.132786:1	0.513733(0.565543:0.333333:0.642322)	-1259.15	NA	NA	NA
evm.model.Chr3.1015	MA	0.0138132	0.0132653	1.0413	0.730627	1047	249.849	797.151	NA	14	3.23901	10.761	NA	NA	0.0136824	11.267:15.5326:11.1588:12.0277:2.3869:1	0.397326(0.47851:0.361032:0.352436)	-1478.39	NA	NA	NA
evm.model.Chr27.80	MA	0.0129013	0.0124722	1.03441	0.947553	876	204.759	671.241	NA	11	2.50512	8.49488	NA	NA	0.012801	2.3374:0.874512:1.02576:1.05103:3.9369:1	0.428082(0.520548:0.373288:0.390411)	-1176.58	NA	NA	NA
evm.model.Chr2.62	MA	0.0213051	0.0206121	1.03362	1	2145	814.546	1330.45	NA	44	16.3674	27.6326	NA	NA	0.0210419	5.93593:1.55849:0.427024:0.385425:1.44673:1	0.46317(0.570629:0.292308:0.526573)	-2915.16	NA	NA	NA
evm.model.Chr19.107	MA	0.0214315	0.0208041	1.03016	0.957389	492	131.925	360.075	NA	10	2.62349	7.37651	NA	NA	0.0212633	8.43768:11.0407:8.89212:9.35261:1.37806:1	0.48374(0.527439:0.439024:0.484756)	-720.329	NA	NA	NA
evm.model.Chr3.632	MA	0.063976	0.0625539	1.02273	0.920056	2325	591.729	1733.27	NA	139	34.7869	104.213	NA	NA	0.0636141	1.98006:0.740174:0.869617:1.06661:1.06556:1	0.403656(0.494839:0.307742:0.408387)	-3601.37	NA	NA	NA
evm.model.Chr5.26	MA	0.0498811	0.0488664	1.02076	0.897527	1491	511.959	979.041	NA	70	23.7123	46.2877	NA	NA	0.0495327	4.41186:3.15745:1.68847:1.62716:1.32748:1	0.535547(0.590543:0.524145:0.491952)	-2245.94	NA	NA	NA
evm.model.Chr22.243	MA	0.018695	0.0183193	1.02051	0.903168	4884	1278.85	3605.15	NA	89	22.9566	66.0434	NA	NA	0.0185966	6.67663:5.92508:3.84003:3.81282:0.757971:1	0.413391(0.496622:0.352887:0.390663)	-6873.22	NA	NA	NA
evm.model.Chr19.63	MA	0.0679699	0.0672688	1.01042	0.882027	1011	256.588	754.412	NA	64	16.1176	47.8824	NA	NA	0.067792	3.98833:4.32834:3.11283:3.17469:1.2582:1	0.36548(0.412463:0.316024:0.367953)	-1657.93	NA	NA	NA
evm.model.Chr5.459	MA	0.0244741	0.0242852	1.00778	0.98654	591	154.812	436.188	NA	14	3.64635	10.3536	NA	NA	0.0244246	3.8103:4.21163:2.37424:2.65081:0.01:1	0.408629(0.469543:0.322335:0.43401)	-876.038	NA	NA	NA
evm.model.Chr9.9	MA	0.253659	0.253448	1.00083	1	1155	281.071	873.929	NA	240	58.3676	181.632	NA	NA	0.253608	1.86228:1.62795:1.47609:2.24498:1.3508:1	0.512554(0.551948:0.422078:0.563636)	-2390	NA	NA	NA
