# Supplementary material for: A chromosome-level genome assembly of Cairina moschata and comparative genomic analyses
Source: BMC Genomics. 2021 Jul 30;22:581. doi: 10.1186/s12864-021-07897-4 (PMC8325232; doi:10.1186/s12864-021-07897-4)
Supplement: Supplementary file 15 — Additional file 15: Table S12. Genes involved in the innate immune response pathway. [file 12864_2021_7897_MOESM15_ESM.xlsx]

## Sheet: Sheet1
Table S12. Genes involved in the innate immune response pathway.
KEGG terms	Annotation
Toll-like receptor signaling pathway:
evm.model.Chr3.296	NT : PREDICTED: Anas platyrhynchos toll like receptor 5 (TLR5)	NR : toll-like receptor 5 isoform X1 [Anas platyrhynchos]	SwissProt : Full=Toll-like receptor 5; AltName: Full=Toll/interleukin-1 receptor-like protein 3
evm.model.Chr5.848	NT : PREDICTED: Anas platyrhynchos Fas associated via death domain (FADD)	NR : Protein FADD, partial [Anas platyrhynchos]	SwissProt : Full=FAS-associated death domain protein
evm.model.ChrUn_scaffold427.53	NT : PREDICTED: Anas platyrhynchos interferon alpha and beta receptor subunit 1 (IFNAR1)	NR : interferon alpha/beta receptor 1 isoform X1 [Anas platyrhynchos]	SwissProt : Full=Interferon alpha/beta receptor 1; Short=IFN-R-1; Short=IFN-alpha/beta receptor 1
evm.model.ChrUn_scaffold427.55	NT : PREDICTED: Anas platyrhynchos interferon alpha and beta receptor subunit 2 (IFNAR2)	NR: interferon alpha/beta receptor 2 [Anser cygnoides domesticus]	SwissProt : Full=Interferon alpha/beta receptor 2; Short=IFN-R-2; Short=IFN-alpha binding protein
Cytokine-cytokine receptor interaction:
evm.model.Chr4.399	NT : PREDICTED: Anas platyrhynchos interleukin 15 (IL15)	NR : interleukin-15 isoform X4 [Anas platyrhynchos]	SwissProt : Full=Interleukin-15; Short=IL-15
evm.model.Chr6.276	NT : PREDICTED: Anas platyrhynchos Fas cell surface death receptor (FAS)	NR : tumor necrosis factor receptor superfamily member 6 [Anas platyrhynchos]	SwissProt : Full=Tumor necrosis factor receptor superfamily member 6
evm.model.Chr22.191	NT : PREDICTED: Anas platyrhynchos TNF receptor superfamily member 9 (TNFRSF9)	NR : tumor necrosis factor receptor superfamily member 9 [Anas platyrhynchos]	SwissProt : Full=Tumor necrosis factor receptor superfamily member 9
evm.model.ChrUn_scaffold427.53	NT : PREDICTED: Anas platyrhynchos interferon alpha and beta receptor subunit 1 (IFNAR1)	NR : interferon alpha/beta receptor 1 isoform X1 [Anas platyrhynchos]	SwissProt : Full=Interferon alpha/beta receptor 1; Short=IFN-R-1; Short=IFN-alpha/beta receptor 1
evm.model.ChrUn_scaffold427.55	NT : PREDICTED: Anas platyrhynchos interferon alpha and beta receptor subunit 2 (IFNAR2)	NR: interferon alpha/beta receptor 2 [Anser cygnoides domesticus]	SwissProt : Full=Interferon alpha/beta receptor 2; Short=IFN-R-2; Short=IFN-alpha binding protein
Necroptosis:
evm.model.Chr5.848	NT : PREDICTED: Anas platyrhynchos Fas associated via death domain (FADD)	NR : Protein FADD, partial [Anas platyrhynchos]	SwissProt : Full=FAS-associated death domain protein
evm.model.Chr6.276	NT : PREDICTED: Anas platyrhynchos Fas cell surface death receptor (FAS)	NR : tumor necrosis factor receptor superfamily member 6 [Anas platyrhynchos]	SwissProt : Full=Tumor necrosis factor receptor superfamily member 6
evm.model.ChrUn_scaffold427.53	NT : PREDICTED: Anas platyrhynchos interferon alpha and beta receptor subunit 1 (IFNAR1)	NR : interferon alpha/beta receptor 1 isoform X1 [Anas platyrhynchos]	SwissProt : Full=Interferon alpha/beta receptor 1; Short=IFN-R-1; Short=IFN-alpha/beta receptor 1
evm.model.ChrUn_scaffold427.55	NT : PREDICTED: Anas platyrhynchos interferon alpha and beta receptor subunit 2 (IFNAR2)	NR: interferon alpha/beta receptor 2 [Anser cygnoides domesticus]	SwissProt : Full=Interferon alpha/beta receptor 2; Short=IFN-R-2; Short=IFN-alpha binding protein
Influenza A:
evm.model.Chr5.848	NT : PREDICTED: Anas platyrhynchos Fas associated via death domain (FADD)	NR : Protein FADD, partial [Anas platyrhynchos]	SwissProt : Full=FAS-associated death domain protein
evm.model.Chr6.276	NT : PREDICTED: Anas platyrhynchos Fas cell surface death receptor (FAS)	NR : tumor necrosis factor receptor superfamily member 6 [Anas platyrhynchos]	SwissProt : Full=Tumor necrosis factor receptor superfamily member 6
evm.model.ChrUn_scaffold427.53	NT : PREDICTED: Anas platyrhynchos interferon alpha and beta receptor subunit 1 (IFNAR1)	NR : interferon alpha/beta receptor 1 isoform X1 [Anas platyrhynchos]	SwissProt : Full=Interferon alpha/beta receptor 1; Short=IFN-R-1; Short=IFN-alpha/beta receptor 1
evm.model.ChrUn_scaffold427.55	NT : PREDICTED: Anas platyrhynchos interferon alpha and beta receptor subunit 2 (IFNAR2)	NR: interferon alpha/beta receptor 2 [Anser cygnoides domesticus]	SwissProt : Full=Interferon alpha/beta receptor 2; Short=IFN-R-2; Short=IFN-alpha binding protein
